# Supplementary material for: Isolation, Characterization, and Antimicrobial Activity of Bacterial and Fungal Representatives Associated With Particulate Matter During Haze and Non-haze Days
Source: Front Microbiol. 2022 Jan 11;12:793037. doi: 10.3389/fmicb.2021.793037 (PMC8787346; doi:10.3389/fmicb.2021.793037)
Supplement: Supplementary file 1 [file Data_Sheet_1.xlsx]

## Sheet: Table S1
Table S1 The environmental parameters in the sample days
Date	SO2 (μg/m³)	NO2 (μg/m³)	CO (μg/m³)	Temp (°C)	RH (%)
9/16/2014	6	70	7	18	58
9/17/2014	3	58	0.8	18	70
9/18/2014	4	55	7	20	62
9/20/2014	18	62	1.9	22	69
9/21/2014	19	53	17	22	73
9/28/2014	8	58	1.4	19	75
9/29/2014	10	37	6	15	45
9/30/2014	8	59	8	14	53
10/8/2014	7	100	26	16	84
10/9/2014	9	103	23	17	85
10/12/2014	3	41	3	13	25
10/17/2014	14	105	16	15	56
10/18/2014	29	132	32	17	68
10/19/2014	10	68	12	16	83
10/20/2014	17	65	13	14	59
10/23/2014	16	89	2.2	13	79
10/30/2014	19	104	20	13	69
10/31/2014	6	61	18	13	75
11/1/2014	6	30	3	12	21
11/19/2014	21	116	3.3	4	75
11/20/2014	12	121	4.6	4	81

## Sheet: Table S2
Table S2 The information of representative isolates.
Isolate_name	OTU ID	Genus	Sequence
PMB1	OTU1	Corynebacterium	GTACTCGAGTGGCGAACGGGTGAGTAACACGTGGGTGATCTGCCCTGCACTTCGGGATAA GCCTGGGAAACTGGGTCTAATACCGGATAGGACCACATTTTGGATGGTGTGGTGGAAAGT TTTTCGGTGTGGGATGAGCTCGCGGCCTATCAGCTTGTTGGTGGGGTAATGGCCTACCAA GGCGTCGACGGGTAGCCGGCCTGAGAGGGTGTACGGCCACATTGGGACTGAGATACGGCC CAGACTCCTACGGGAGGCAGCAGTGGGGAATATTGCACAATGGGCGCAAGCCTGATGCAG CGACGCCGCGTGGGGGATGACGGCCTTCGGGTTGTAAACTCCTTTCGCTAGGGACGAAGC GTATTTGTGACGGTACCTGGAGAAGAAGCACCG…
PMB2	OTU2	Dietzia	GCGAACGGGTGAGTAACACGTGGGTAATCTGCCCTGCACTTCGGGATAAGCCTGGGAAAC CGGGTCTAATACCGGATATGAACTCCTGCCGCATGGTGGGGGTTGGAAAGTTTTTCGGTG CAGGATGAGCCCGCGGCCTATCAGCTTGTTGGTGGGGTAATGGCCTACCAAGGCGACGAC GGGTAGCCGGCCTGAGAGGGTGATCGGCCACACTGGGACTGAGACACGGCCCAGACTCCT ACGGGAGGCAGCAGTGGGGAATATTGCACAATGGGCGAAAGCCTGATGCAGCGACGCCGC GTGGGGGATGACGGTCTTCGGATTGTAAACCCCTTTCAGTAGGGACGAAGCGCAAGTGAC GGTACCTGCAGAAGAAGCACCGGCTAACTACGT…
PMB3	OTU3	Rhodococcus	GAGTGGCGAACGGGTGAGTAACACGTGGGTGATCTGCCCTGCACTCTGGGATAAGCCTGG GAAACTGGGTCTAATACCGGATATGAGCTCCTGTCGCATGGCGGGGGTTGGAAAGGTTTA CTGGTGCAGGATGGGCCCGCGGCCTATCAGCTTGTTGGTGGGGTAATGGCCTACCAAGGC GACGACGGGTAGCCGGCCTGAGAGGGCGACCGGCCACACTGGGACTGAGACACGGCCCAG ACTCCTACGGGAGGCAGCAGTGGGGAATATTGCACAATGGGCGAAAGCCTGATGCAGCGA CGCCGCGTGAGGGATGACGGCCTTCGGGTTGTAAACCTCTTTCAGCAGGGACGAAGCGAG AGTGACGGTACCTGCAGAAGAAGCACCGGCCAA…
PMB4	OTU4	Georgenia	GGCGAACGGGTGAGTAACACGTGAGTAACCTGCCCCTGACTTCGGGATAACTCCGAGAAA TCGGTGCTAATACCGGATATTTACGCGTGCCCGCATGGGTGTGTGTGGAAAGATTTATCG GTGAGGGATGGACTCGCGGCCTATCAGCTTGTTGGTGGGGTAATGGCCTACCAAGGCGAC GACGGGTAGCCGGCCTGAGAGGGTGACCGGCCACACTGGGACTGAGACACGGCCCAGACT CCTACGGGAGGCAGCAGTGGGGAATATTGCACAATGGGCGCAAGCCTGATGCAGCGACGC CGCGTGAGGGATGACGGCCTTCGGGTTGTAAACCTCTTTCAGTAGGGAAGAAGCCTTCGG GTGACGGTACCTGCAGAAGAAGCGCCGGCTAAC…
PMB5	OTU5	Brevibacterium	GATGAGTGGCGAACGGGTGAGTAACACGTGAGTAACCTGCCCCTGATTTCGGGATAAGCC TGGGAAACTGGGTCTAATACCGGATACGACCTTTCCTCGCATGAGGGTTGGTGGAAAGTT TTTCGATCGGGGATGGGCTCGCGGCCTATCAGCTTGTTGGTGGGGTAATGGCCTACCAAG GCGACGACGGGTAGCCGGCCTGAGAGGGCGACCGGCCACACTGGGACTGAGACACGGCCC AGACTCCTACGGGAGGCAGCAGTGGGGAATATTGCACAATGGGGGAAACCCTGATGCAGC GACGCAGCGTGCGGGATGACGGCCTTCGGGTTGTAAACCGCTTTCAGCAGGGAAGAAGCG AGAGTGACGGTACCTGCAGAAGAAGTACCGGCT…
PMB6	OTU6	Cellulomonas	TCAGTGGCGAACGGGTGAGTAACACGTGAGTAACCTGCCCCCGACTCTGGGATAACTGCT GGAAACGGTGGCTAATACCGGATATGACGTGTGCCTGCATGGGTGTGCGTGGAAAGTTTT TCGGTCAGGGATGGGCTCGCGGCCTATCAGCTTGTTGGTGGGGTGATGGCCTACCAAGGC GACGACGGGTAGCCGGCCTGAGAGGGCGACCGGCCACACTGGGACTGAGACACGGCCCAG ACTCCTACGGGAGGCAGCAGTGGGGAATATTGCACAATGGGCGAAAGCCTGATGCAGCGA CGCCGCGTGAGGGATGACGGCCTTCGGGTTGTAAACCTCTTTCAGCAGGGAAGAAGCGAG AGTGACGGTACCTGCAGAAGAAGCGCCGGCTAA…
PMB7	OTU7	Cellulomonas	AGTGGCGAACGGGTGAGTAACACGTGAGTAACCTGCCCCTGACTCTGGGATAAGCCTTGG AAACGAGGTCTAATACCGGATATGTGACGTTCAGGCATCTGATGCGTCTGGAAAGATTTA TCGGTCAGGGATGGACTCGCGGCCTATCAGCTTGTTGGTGGGGTAACGGCCTACCAAGGC GACGACGGGTAGCCGGCCTGAGAGGGCGACCGGCCACACTGGGACTGAGACACGGCCCAG ACTCCTACGGGAGGCAGCAGTGGGGAATATTGCACAATGGGCGCAAGCCTGATGCAGCGA CGCCGCGTGAGGGATGAAGGCCTTCGGGTTGTAAACCTCTTTCAGCAGGGAAGAAGCGCA AGTGACGGTACCTGCAGAAGAAGCGCCGGCTAA…
PMB8	OTU8	Brachybacterium	AGTGGCGAACGGGTGAGTAACACGTGAGTAACCTGCCCCCCTCTTCGGGATAACCTCGGG AAATCGGGGCTAATACCGGATATGACTTCGCACCGCATGGTGTGTTGTGGAAAGTTTTTC GGTGGGGGATGGACTCGCGGCCTATCAGTTTGTTGGTGAGGTAATGGCTCACCAAGGCGA TGACGGGTAGCCGGCCTGAGAGGGCGACCGGCCACACTGGGACTGAGACACGGCCCAGAC TCCTACGGGAGGCAGCAGTGGGGAATATTGCACAATGGGCGAAAGCCTGATGCAGCGACG CCGCGTGGGGGATGACGGCCTTCGGGTTGTAAACCTCTTTCAGTAGGGAAGAAGCGAAAG TGACGGTACCTGCAGAAGAAGCGCCGGCTAACT…
PMB9	OTU9	Brachybacterium	CAGTGGCGAACGGGTGAGTAACACGTGAGCAACCTGCCCCTCACTCTGGGATAACCTCGG GAAATCGTGGCTAATACCGGATATGAGTTTCCACCGCATGGTGGTTTCTGGAAAGTTTTT CGGTGAGGGATGGACTCGCGGCCTATCAGTTTGTTGGTGAGGTAATGGCTCACCAAGGCG ATGACGGGTAGCCGGCCTGAGAGGGCGACCGGCCACACTGGGACTGAGACACGGCCCAGA CTCCTACGGGAGGCAGCAGTGGGGAATATTGCACAATGGGCGAAAGCCTGATGCAGCGAC GCCGCGTGAGGGATGACGGCCTTCGGGTTGTAAACCTCTTTCAGCAGGGAAGAAGCGAAA GTGACGGTACCTGCAGAAGAAGCGCCGGCTAAC…
PMB10	OTU10	Kytococcus	TGGATCAGTGGCGAACGGGTGAGTAACACGTGAGTAACCTGCCCATCACTCTGGGATAAG CGCTGGAAACGGCGTCTAATACTGGATACGACCAACCCTTGCATGGGGTGTTGGTGGAAA GATTTATCGGTGGTGGATGGACTCGCGGCCTATCAGCTTGTTGGTGGGGTAATGGCCTAC CAAGGCGACGACGGGTAGCCGGCCTGAGAGGGTGACCGGCCACACTGGGACTGAGACACG GCCCAGACTCCTACGGGAGGCAGCAGTGGGGAATATTGCACAATGGGCGAAAGCCTGATG CAGCGACGCCGCGTGAGGGATGACGGCCTTCGGGTTGTAAACCTCTTTCAGCAGGGAAGA AGCTTTTGTGACGGTACCTGCAGAAGAAGCACC…
PMB11	OTU11	Mobilicoccus	ATTAGTGGCGAACGGGTGAGTAACACGTGAGTAACCTGCCCTTCACTCTGGGATAAGCCT GGGAAACTGGGTCTAATACTGGATATGACATCTCCTCGCATGGGGTGGTGTGGAAAGTTT TTCGGTGGAGGATGGGCTCGCGGCCTATCAGCTTGTTGGTGAGGTAGTGGCTCACCAAGG CGACGACGGGTAGCCGGCCTGAGAGGGTGACCGGCCACACTGGGACTGAGACACGGCCCA GACTCCTACGGGAGGCAGCAGTGGGGAATATTGCACAATGGGCGAAAGCCTGATGCAGCG ACGCCGCGTGAGGGATGAAGGCCTTCGGGTTGTAAACCTCTTTCGCCAGGGAAGAAGCGC AAGTGACGGTACCTGGAGAAGAAGCACCGGCTA…
PMB12	OTU12	Mobilicoccus	GATTAGTGGCGAACGGGTGAGTAACACGTGAGTAACCTGCCCTTCACTCTGGGATAAGCC TGGGAAACTGGGTCTAATACTGGATATTCTTATCATCTCGCATGGGGTGGTGTGGAAAGT TTTTCGGTGAAGGATGGACTCGCGGCCTATCAGCTTGTTGGTGAGGTAGTGGCTCACCAA GGCGACGACGGGTAGCCGGCCTGAGAGGGTGATCGGCCACACTGGGACTGAGACACGGCC CAGACTCCTACGGGAGGCAGCAGTGGGGAATATTGCACAATGGGCGAAAGCCTGATGCAG CGACGCCGCGTGAGGGATGAAGGCCTTCGGGTTGTAAACCTCTTTCGCCAGGGAAGAAGC GCAAGTGACGGTACCTGGAGAAGAAGCACCGGC…
PMB13	OTU13	Arsenicicoccus	GGATTAGTGGCGAACGGGTGAGTAACACGTGAGTAACCTGCCCTTCACTCTGGGATAACT CCGGGAAACCGGGGCTAATACTGGATATGACTCCTCCTCGCATGGGGTGGGAGTGGAAAG CTTTTGTGGTGGAGGATGGACTCGCGGCCTATCAGCTTGTTGGTGAGGTAGTGGCTCACC AAGGCGACGACGGGTAGCCGGCCTGAGAGGGCGACCGGCCACACTGGGACTGAGACACGG CCCAGACTCCTACGGGAGGCAGCAGTGGGGAATATTGCACAATGGGCGAAAGCCTGATGC AGCGACGCCGCGTGAGGGATGAAGGCCTTCGGGTTGTAAACCTCTTTCAGCTCTGAAGAA GCGAAAGTGACGGTAGGAGCAGAAGAAGCACCG…
PMB14	OTU14	Janibacter	CAGTGGCGAACGGGTGAGTAACACGTGAGTAACCTGCCCCAGACTCTGGAATAAGCGCTG GAAACGGCGTCTAATACCGGATACGAGACAGAGAGGCATCTCTACTGTCTGGAAAGTTTT TCGGTCTGGGATGGACTCGCGGCCTATCAGCTTGTTGGTGAGGTAATGGCTCACCAAGGC GACGACGGGTAGCCGGCCTGAGAGGGCGACCGGCCACACTGGGACTGAGACACGGCCCAG ACTCCTACGGGAGGCAGCAGTGGGGAATATTGCACAATGGGCGAAAGCCTGATGCAGCGA CGCCGCGTGAGGGATGACTGCCTTCGGGTTGTAAACCTCTTTCAGCAGGGAAGAAGCGAA AGTGACGGTACCTGCAGAAGAAGCACCGGCTAA…
PMB15	OTU15	Janibacter	GGGTGGATCAGTGGCGAACGGGTGAGTAACACGTGAGCAACCTGCCCCGGACTCTGGAAT AAGCGCTGGAAACGGCGTCTAATACTGGATATGACATCAAGCCGCATGGTTATGGTGTGG AAAGTTTTTCGGTCCGGGATGGGCTCGCGGCCTATCAGCTTGTTGGTGAGGTAATGGCTC ACCAAGGCGACGACGGGTAGCCGGCCTGAGAGGGCGACCGGCCACACTGGGACTGAGACA CGGCCCAGACTCCTACGGGAGGCAGCAGTGGGGAATATTGCACAATGGGCGAAAGCCTGA TGCAGCGACGCCGCGTGAGGGATGACGGCCTTCGGGTTGTAAACCTCTTTCAGCAGGGAA GAAGCGAAAGTGACGGTACCTGCAGAAGAAGCA…
PMB16	OTU16	Ornithinimicrobium	GTAACACGTGAGTAACCTGCCCTTTCCTCTGGGATAACTCCGGGAAACCGGTGCTAATAC TGGATATGACTCCAACCTGCATGGGTATGGGGTGGAAAGATTTATCGGGATGGGATGGAC TCGCGGCCTATCAGCTTGTTGGTGGGGTAATGGCCTACCAAGGCGACGACGGGTAGCCGG CCTGAGAGGGTGACCGGCCACACTGGGACTGAGACACGGCCCAGACTCCTACGGGAGGCA GCAGTGGGGAATATTGCACAATGGGCGAAAGCCTGATGCAGCGACGCCGCGTGAGGGATG ACGGCCTTCGGGTTGTAAACCTCTTTCAGCTCTGACGAAGCTTTTGTGACGGTAGGAGCA GAAGAAGCACCGGCTAACTACGTGCCAGCAGCC…
PMB17	OTU17	Ornithinimicrobium	GTGGCGAACGGGTGAGTAACACGTGAGTAACCTGCCCTTCACTCTGGGATAACTCCGGGA AACCGGTGCTAATACTGGATATGACTCCAACCTGCATGGGTATGGGGTGGAAAGATTTAT CGGTGGAGGATGGACTCGCGGCCTATCAGCTTGTTGGTGGGGTAATGGCCTACCAAGGCG ACGACGGGTAGCCGGCCTGAGAGGGTGACCGGCCACACTGGGACTGAGACACGGCCCAGA CTCCTACGGGAGGCAGCAGTGGGGAATATTGCACAATGGGCGAAAGCCTGATGCAGCGAC GCCGCGTGAGGGATGACGGCCTTCGGGTTGTAAACCTCTTTCAGCTCTGACGAAGCCTTC GGGTGACGGTAGGAGCAGAAGAAGCACCGGCTA…
PMB18	OTU18	Ornithinimicrobium	GTGGCGAACGGGTGAGTAACACGTGAGTAACCTGCCCTTCACTCTGGGATAACTCCGGGA AACCGGTGCTAATACTGGATAGGACTCCTGCCTGCATGGGTGGGGGTGGAAAGATTTATC GGTGGAGGATGGACTCGCGGCCTATCAGCTTGTTGGTGGGGTAATGGCCTACCAAGGCGA CGACGGGTAGCCGGCCTGAGAGGGTGACCGGCCACACTGGGACTGAGACACGGCCCAGAC TCCTACGGGAGGCAGCAGTGGGGAATATTGCACAATGGGCGAAAGCCTGATGCAGCGACG CCGCGTGCGGGATGACGGCCTTCGGGTTGTAAACCGCTTTCAGTAGGGACGAAGCTTTTG TGACGGTACCTACAGAAGAAGCACCGGCTAACT…
PMB19	OTU19	Ornithinimicrobium	TAGTGGCGAACGGGTGAGTAACACGTGAGTAACCTGCCCACCACTCTGGGATAACTCCGG GAAACCGGTGCTAATACTGGATATGACTCCAACTCGCATGGGTATGGGGTGGAAAGATTT ATTGGTGGTGGATGGACTCGCGGCCTATCAGCTTGTTGGTGGGGTAATGGCCTACCAAGG CGACGACGGGTAGCCGGCCTGAGAGGGTGACCGGCCACACTGGGACTGAGACACGGCCCA GACTCCTACGGGAGGCAGCAGTGGGGAATATTGCACAATGGGCGAAAGCCTGATGCAGCG ACGCCGCGTGCGGGATGACGGCCTTCGGGTTGTAAACCGCTTTCAGCTCTGACGAAGCTT TTTGTGACGGTAGGAGCAGAAGAAGCACCGGCT…
PMB20	OTU20	Ornithinimicrobium	GGCGAACGGGTGAGTAACACGTGAGTAACCTGCCCATCACTCTGGGATAACTCCGGGAAA CCGGTGCTAATACTGGATATGACTCCAACTCGCATGGGTATGGGGTGGAAAGATTTATCG GTGGTGGATGGACTCGCGGCCTATCAGCTTGTTGGTGGGGTAATGGCCTACCAAGGCGAC GACGGGTAGCCGGCCTGAGAGGGTGACCGGCCACACTGGGACTGAGACACGGCCCAGACT CCTACGGGAGGCAGCAGTGGGGAATATTGCACAATGGGCGAAAGCCTGATGCAGCGACGC CGCGTGCGGGATGACGGCCTTCGGGTTGTAAACCGCTTTCAGCTCTGACGAAGCTTTTGT GACGGTAGGAGCAGAAGAAGCACCGGCTAACTA…
PMB21	OTU21	Agrococcus	ATTAGTGGCGAACGGGTGAGTAATACGTGAGCAATGTGCCCTTGACTCTGGGATAAGCGC TGGAAACGGCGTCTAATACCGGATACGACGATCGGAGGCATCTCCTGGTCGTGGAAAGAA CTTCGGTCAAGGATCAGCTCACGGCCTATCAGTTAGTTGGTGAGGTAATGGCTCACCAAG ACGACGACGGGTAGCCGGCCTGAGAGGGTGACCGGCCACACTGGGACTGAGACACGGCCC AGACTCCTACGGGAGGCAGCAGTGGGGAATATTGCACAATGGGCGCAAGCCTGATGCAGC AACGCCGCGTGAGGGACGAAGGCCTTCGGGTTGTAAACCTCTTTTAGCAGGGAAGAAGCG AAAGTGACGGTACCTGCAGAAAAAGCACCGGCT…
PMB22	OTU22	Agrococcus	AGTGGCGAACGGGTGAGTAATACGTGAGCAATGTGCCCTTGACTCTGGGATAAGCGCTGG AAACGGCGTCTAATACCGGATACGACCCTCGGAGGCATCTCCTGATGGTGGAAAGAACTT CGGTCAAGGATCAGCTCACGGCCTATCAGCTAGTTGGTGAGGTAACGGCTCACCAAGGCG ACGACGGGTAGCCGGCCTGAGAGGGTGACCGGCCACACTGGGACTGAGACACGGCCCAGA CTCCTACGGGAGGCAGCAGTGGGGAATATTGCACAATGGGCGCAAGCCTGATGCAGCAAC GCCGCGTGAGGGACGACGGCCTTCGGGTTGTAAACCTCTTTTAGCAGGGAAGAAGCGAAA GTGACGGTACCTGCAGAAAAAGCACCGGCTAAC…
PMB23	OTU23	Clavibacter	GTGGCGAACGGGTGAGTAACACGTGAGTAACCTGCCCCCGACTCTGGGATAACTGCTAGA AATGGTAGCTAATACCGGATATGACGACTGGCCGCATGGTCTGGTCGTGGAAAGAATTTC GGTAGGGGATGGACTCGCGGCCTATCAGGTTGTTGGTGAGGTAATGGCTCACCAAGCCTA CGACGGGTAGCCGGCCTGAGAGGGTGACCGGCCACACTGGGACTGAGACACGGCCCAGAC TCCTACGGGAGGCAGCAGTGGGGAATATTGCACAATGGGCGCAAGCCTGATGCAGCAACG CCGCGTGAGGGATGACGGCCTTCGGGTTGTAAACCTCTTTTAGTAGGGAAGAAGCGAAAG TGACGGTACCTGCAAAAAAAGCACCGGCTAACT…
PMB24	OTU24	Curtobacterium	GATTAGTGGCGAACGGGTGAGTAACACGTGAGTAACCTGCCCCTGACTCTGGGATAAGCG TTGGAAACGACGTCTAATACTGGATACGACTGCCGGCCGCATGGTCTGGTGGTGGAAAGA TTTTTTGGTTGGGGATGGACTCGCGGCCTATCAGCTTGTTGGTGAGGTAATGGCTCACCA AGGCGACGACGGGTAGCCGGCCTGAGAGGGTGACCGGCCACACTGGGACTGAGACACGGC CCAGACTCCTACGGGAGGCAGCAGTGGGGAATATTGCACAATGGGCGAAAGCCTGATGCA GCAACGCCGCGTGAGGGATGACGGCCTTCGGGTTGTAAACCTCTTTTAGTAGGGAAGAAG CGAAAGTGACGGTACCTGCAGAAAAAGCACCGG…
PMB25	OTU25	Curtobacterium	GGATTAGTGGCGAACGGGTGAGTAACACGTGAGTAACCTGCCCCTGACTCTGGGATAAGC GTTGGAAACGACGTCTAATACTGGATATGACTGCCGGCCGCATGGTCTGGTGGTGGAAAG ATTTTTTGGTTGGGGATGGACTCGCGGCCTATCAGCTTGTTGGTGAGGTAATGGCTCACC AAGGCGACGACGGGTAGCCGGCCTGAGAGGGTGACCGGCCACACTGGGACTGAGACACGG CCCAGACTCCTACGGGAGGCAGCAGTGGGGAATATTGCACAATGGGCGAAAGCCTGATGC AGCAACGCCGCGTGAGGGATGACGGCCTTCGGGTTGTAAACCTCTTTTAGTAGGGAAGAA GCGAAAGTGACGGTACCTGCAGAAAAAGCACCG…
PMB26	OTU26	Curtobacterium	TGGGTTGATTAGTGGCGAACGGGTGAGTAACACGTGAGTAACCTGCCCCTGACTCTGGGA TAAGCGTTGGAAACGACGTCTAATACTGGATATGATCACTGGTCGCATGGCCTGGTGGTG GAAAGATTTTTTGGTTGGGGATGGACTCGCGGCCTATCAGCTTGTTGGTGAGGTAATGGC TCACCAAGGCGACGACGGGTAGCCGGCCTGAGAGGGTGACCGGCCACACTGGGACTGAGA CACGGCCCAGACTCCTACGGGAGGCAGCAGTGGGGAATATTGCACAATGGGCGAAAGCCT GATGCAGCAACGCCGCGTGAGGGATGACGGCCTTCGGGTTGTAAACCTCTTTTAGTAGGG AAGAAGCGAAAGTGACGGTACCTGCAGAAAAAG…
PMB27	OTU27	Curtobacterium	ATTAGGGGCGAACGGGTGAGTAACACGTGAGTAACCTGCCCCTGACTCTGGGATAAGCGT TGGAAACGACGTCTAATACTGGATATGATCACTGGCCGCATGGTCTGGTGGTGGAAAGAT TTTTTGGTTGGGGATGGACTCGCGGCCTATCAGCTTGTTGGCGAGGTAATGGCTCACCAA GGCGACGACGGGTAGCCGGTCTGAGAGGGTGACCGGTCACACTGGGACTGAGACACGGGC CAAACTCCTACGGGAGGCAGCAGTGGGGAATATTGGACAATGGGCGAAAGCCTGATGCAG CAACGCCGCGTGAGGGATGACGGCCTTCGGGTTGTAAACCTCTTTTAGTAGGGAAGAAGT GAAAGTGACGGTACCTGCAGAAAAAGCACCGGC…
PMB28	OTU28	Curtobacterium	TGATTAGTGGCGAACGGGTGAGTAACACGTGAGTAACCTGCCCCTGACTCTGGGATAAGC GTTGGAAACGACGTCTAATACTGGATACGATCACTGGCCGCATGGTCTGGTGGTGGAAAG ATTTTTTGGTTGGGGATGGACTCGCGGCCTATCAGCTTGTTGGTGAGGTAATGGCTCACC AAGGCGACGACGGGTAGCCGGCCTGAGAGGGTGACCGGCCACACTGGGACTGAGACACGG CCCAGACTCCTACGGGAGGCAGCAGTGGGGAATATTGCACAATGGGCGAAAGCCTGATGC AGCAACGCCGCGTGAGGGATGACGGCCTTCGGGTTGTAAACCTCTTTTAGTAGGGAAGAA GCGAAAGTGACGGTACCTGCAGAAAAAGCACCG…
PMB29	OTU29	Curtobacterium	TAGTGGCGAACGGGTGAGTAACACGTGAGTAACCTGCCCCTGACTCTGGGATAAGCGTTG GAAACGACGTCTAATACTGGATATGATCACTGGTCGCATGGCCTGGTGGTGGAAAGATTT TTTGGTTGGGGATGGACTCGCGGCCTATCAGCTTGTTGGTGAGGTAATGGCTCACCAAGG CGACGACGGGTAGCCGGCCTGAGAGGGTGACCGGCCACACTGGGACTGAGACACGGCCCA GACTCCTACGGGAGGCAGCAGTGGGGAATATTGCACAATGGGCGAAAGCCTGATGCAGCA ACGCCGCGTGAGGGATGACGGCCTTCGGGTTGTAAACCTCTTTTAGTAGGGAAGAAGCGA AAGTGACGGTACCTGCAGAAAAAGCACCGGCTA…
PMB30	OTU30	Curtobacterium	ATTAGTGGCGAACGGGTGAGTAACACGTGAGTAACCTGCCCCTGACTCTGGGATAAGCGT TGGAAACGACGTCTAATACTGGATACGATCACCGGCCGCATGGTCTGGTGGTGGAAAGAT TTTTTGGTTGGGGATGGACTCGCGGCCTATCAGCTTGTTGGTGAGGTAATGGCTCACCAA GGCGACGACGGGTAGCCGGCCTGAGAGGGTGACCGGCCACACTGGGACTGAGACACGGCC CAGACTCCTACGGGAGGCAGCAGTGGGGAATATTGCACAATGGGCGAAAGCCTGATGCAG CAACGCCGCGTGAGGGATGACGGCCTTCGGGTTGTAAACCTCTTTTAGTAGGGAAGAAGC GAAAGTGACGGTACCTGCAGAAAAAGCACCGGC…
PMB31	OTU31	Curtobacterium	ATTAGTGGCGAACGGGTGAGTAACACGTGAGTAACCTGCCCCTGACTCTGGGATAAGCGT TGGAAACGACGTCTAATACTGGATATGACTACTGGTCGCATGGCCTGGTGGTGGAAAGAT TTTTTGGTTGGGGATGGACTCGCGGCCTATCAGCTTGTTGGTGAGGTAATGGCTCACCAA GGCGACGACGGGTAGCCGGCCTGAGAGGGTGACCGGCCACACTGGGACTGAGACACGGCC CAGACTCCTACGGGAGGCAGCAGTGGGGAATATTGCACAATGGGCGAAAGCCTGATGCAG CAACGCCGCGTGAGGGATGACGGCCTTCGGGTTGTAAACCTCTTTTAGTAGGGAAGAAGC GAAAGTGACGGTACCTGCAGAAAAAGCACCGGC…
PMB32	OTU32	Curtobacterium	TAGTGGCGAACGGGTGAGTAACACGTGAGTAACCTGCCCCTGACTCTGGGATAAGCGTTG GAAACGACGTCTAATACTGGATATGATCACTGGCCGCATGGTCTGGTGGTGGAAAGATTT TTTGGTTGGGGATGGACTCGCGGCCTATCAGCTTGTTGGTGAGGTAATGGCTCACCAAGG CGACGACGGGTAGCCGGCCTGAGAGGGTGACCGGCCACACTGGGACTGAGACACGGCCCA GACTCCTACGGGAGGCAGCAGTGGGGAATATTGCACAATGGGCGAAAGCCTGATGCAGCA ACGCCGCGTGAGGGATGACGGCCTTCGGGTTGTAAACCTCTTTTAGTAGGGAAGAAGCGA GAGTGACGGTACCTGCAGAAAAAGCACCGGCTA…
PMB33	OTU33	Curtobacterium	AGTGGCGAACGGGTGAGTAACACGTGAGTAACCTGCCCCTGACTCTGGGATAAGCGTTGG AAACGACGTCTAATACTGGATATGATCACTGGCCGCATGGTCTGGTGGTGGAAAGATTTT TTGGTTGGGGATGGACTCGCGGCCTATCAGCTTGTTGGTGAGGTAATGGCTCACCAAGGC GACGACGGGTAGCCGGCCTGAGAGGGTGACCGGCCACACTGGGACTGAGACACGGCCCAG ACTCCTACGGGAGGCAGCAGTGGGGAATATTGCACAATGGGCGAAAGCCTGATGCAGCAA CGCCGCGTGAGGGATGACGGCCTTCGGGTTGTAAACCTCTTTTAGTAGGGAAGAAGCGAG AGTGACGGTACCTGCAGAAAAAGCACCGGCTAA…
PMB34	OTU34	Curtobacterium	TGACTCTGGGATAAGCGTTGGAAACGACGTCTAATACTGGATATGATCACTGGCCGCATG GTCTGGTGGTGGAAAGATTTTTTGGTTGGGGATGGACTCGCGGCCTATCAGCTTGTTGGT GAGGTAATGGCTCACCAAGGCGACGACGGGTAGCCGGCCTGAGAGGGTGACCGGCCACAC TGGGACTGAGACACGGCCCAGACTCCTACGGGAGGCAGCAGTGGGGAATATTGCACAATG GGCGAAAGCCTGATGCAGCAACGCCGCGTGAGGGATGACGGCCTTCGGGTTGTAAACCTC TTTTAGTAGGGAAGAAGCGAAAGTGACGGTACCTGCAGAAAAAGCACCGGCTAACTACGT GCCAGCAGCCGCGGTAATACGTAGGGTGCAAGC…
PMB35	OTU35	Curtobacterium	TGGATTAGTGGCGAACGGGTGAGTAACACGTGAGTAACCTGCCCCTGACTCTGGGATAAG CGTTGGAAACGACGTCTAATACTGGATACGACTTCCGGCCGCATGGTCTGGTTGTGGAAA GATTTTTTGGTTGGGGATGGACTCGCGGCCTATCAGCTTGTTGGTGAGGTAATGGCTCAC CAAGGCGACGACGGGTAGCCGGCCTGAGAGGGTGACCGGCCACACTGGGACTGAGACACG GCCCAGACTCCTACGGGAGGCAGCAGTGGGGAATATTGCACAATGGGCGAAAGCCTGATG CAGCAACGCCGCGTGAGGGATGACGGCCTTCGGGTTGTAAACCTCTTTTAGTAGGGAAGA AGCGAAAGTGACGGTACCTGCAGAAAAAGCACC…
PMB36	OTU36	Curtobacterium	ATTAGTGGCGAACGGGTGAGTAACACGTGAGTAACCTGCCCCTGACTCTGGGATAAGCGT TGGAAACGACGTCTAATACTGGATACGACTTCCGGCCGCATGGTCTGGTTGTGGAAAGAT TTTTTGGTTGGGGATGGACTCGCGGCCTATCAGCTTGTTGGTGAGGTAATGGCTCACCAA GGCGACGACGGGTAGCCGGCCTGAGAGGGTGACCGGCCACACTGGGACTGAGACACGGCC CAGACTCCTACGGGAGGCAGCAGTGGGGAATATTGCACAATGGGCGAAAGCCTGATGCAG CAACGCCGCGTGAGGGATGACGGCCTTCGGGTTGTAAACCTCTTTTAGTAGGGAAGAAGC GAAAGTGACGGTACCTGCAGAAAAAGCACCGGC…
PMB37	OTU37	Microbacterium	TTAGTGGCGAACGGGTGAGTAACACGTGAGCAACCTGCCCCTGACTCTGGGATAAGCGCT GGAAACGGCGTCTAATACTGGATATGTCCCGTCACCGCATGGTGTGCGGGTGGAAAGATT TTTCGGTTGGGGATGGGCTCGCGGCCTATCAGCTTGTTGGTGAGGTAATGGCTCACCAAG GCGTCGACGGGTAGCCGGCCTGAGAGGGTGACCGGCCACACTGGGACTGAGACACGGCCC AGACTCCTACGGGAGGCAGCAGTGGGGAATATTGCACAATGGGCGGAAGCCTGATGCAGC AACGCCGCGTGAGGGATGACGGCCTTCGGGTTGTAAACCTCTTTTAGCAGGGAAGAAGCG AAAGTGACGGTACCTGCAGAAAAAGCACCGGCT…
PMB38	OTU38	Microbacterium	TTAGTGGCGAACGGGTGAGTAACACGTGAGCAACCTGCCCCTGACTCTGGGATAAGCGCT GGAAACGGCGTCTAATACTGGATATGTCCCGTCACCGCATGGTGTGCGGGTGGAAAGATT TTTCGGTTGGGGATGGGCTCGCGGCCTATCAGCTTGTTGGTGAGGTAATGGCTCACCAAG GCGTCGACGGGTAGCCGGCCTGAGAGGGTGACCGGCCACACTGGGACTGAGACACGGCCC AGACTCCTACGGGAGGCAGCAGTGGGGAATATTGCACAATGGGCGGAAGCCTGATGCAGC AACGCCGCGTGAGGGATGACGGCCTTCGGGTTGTAAACCTCTTTTAGCAGGGAAGAAGCG AGAGTGACGGTACCTGCAGAAAAAGCACCGGCT…
PMB39	OTU39	Microbacterium	TCTGGATCAGTGGCGAACGGGTGAGTAACACGTGAGCAACCTGCCCCGGACTCTGGGATA ACAGCTGGAAACAGCTGCTAATACCGGATACGAGCTGCGAAGGCATCTTCAGCAGCTGGA AAGAATTTCGGTCCGGGATGGGCTCGCGGCCTATCAGCTAGTTGGTGAGGTAATGGCTCA CCAAGGCGTCGACGGGTAGCCGGCCTGAGAGGGTGACCGGCCACACTGGGACTGAGACAC GGCCCAGACTCCTACGGGAGGCAGCAGTGGGGAATATTGCACAATGGGCGAAAGCCTGAT GCAGCAACGCCGCGTGAGGGATGACGGCCTTCGGGTTGTAAACCTCTTTTAGCAGGGAAG AAGCGAAAGTGACGGTACCTGCAGAAAAAGCGC…
PMB40	OTU40	Microbacterium	GTGGCGAACGGGTGAGTAACACGTGAGCAACCTGCCCCTGACTCTGGGATAAGCGCTGGA AACGGCGTCTAATACTGGATACGAACAAGAATCGCATGGTTACTTGTTGGAAAGATTTTT TGGTTGGGGATGGGCTCGCGGCCTATCAGCTTGTTGGTGAGGTAATGGCTCACCAAGGCG TCGACGGGTAGCCGGCCTGAGAGGGTGACCGGCCACACTGGGACTGAGACACGGCCCAGA CTCCTACGGGAGGCAGCAGTGGGGAATATTGCACAATGGGCGGAAGCCTGATGCAGCAAC GCCGCGTGAGGGATGACGGCCTTCGGGTTGTAAACCTCTTTTAGCAGGGAAGAAGCGAGA GTGACGGTACCTGCAGAAAAAGCGCCGGCTAAC…
PMB41	OTU41	Microbacterium	GATCAGTGGCGAACGGGTGAGTAACACGTGAGCAACCTGCCCTGGACTCTGGGATAAGCG CTGGAAACGGCGTCTAATACTGGATATGAGCCCCTATCGCATGGTGGGGGTTGGAAAGAT TTTTTGGTCTGGGATGGGCTCGCGGCCTATCAGCTTGTTGGTGAGGTAATGGCTCACCAA GGCGTCGACGGGTAGCCGGCCTGAGAGGGTGACCGGCCACACTGGGACTGAGACACGGCC CAGACTCCTACGGGAGGCAGCAGTGGGGAATATTGCACAATGGGCGAAAGCCTGATGCAG CAACGCCGCGTGAGGGATGACGGCCTTCGGGTTGTAAACCTCTTTTAGCAGGGAAGAAGC GAAAGTGACGGTACCTGCAGAAAAAGCGCCGGC…
PMB42	OTU42	Microbacterium	GTGGATCAGTGGCGAACGGGTGAGTAACACGTGAGCAACCTGCCCTGGACTCTGGGATAA GCGCTGGAAACGGCGTCTAATACTGGATATGAGCCTCTTCCGCATGGTGGGGGTTGGAAA GATTTTTTGGTCTGGGATGGGCTCGCGGCCTATCAGCTTGTTGGTGAGGTAATGGCTCAC CAAGGCGTCGACGGGTAGCCGGCCTGAGAGGGTGACCGGCCACACTGGGACTGAGACACG GCCCAGACTCCTACGGGAGGCAGCAGTGGGGAATATTGCACAATGGGCGAAAGCCTGATG CAGCAACGCCGCGTGAGGGATGACGGCCTTCGGGTTGTAAACCTCTTTTAGCAGGGAAGA AGCGAAAGTGACGGTACCTGCAGAAAAAGCGCC…
PMB43	OTU43	Microbacterium	GATCAGTGGCGAACGGGTGAGTAACACGTGAGCAATCTGCCCCTGACTCTGGGATAAGCG CTGGAAACGGCGTCTAATACCGGATACGAGCTGCGATCGCATGGTCAGTAGCTGGAAAGA ATTTCGGTCAGGGATGAGCTCGCGGCCTATCAGCTTGTTGGTGAGGTAATGGCTCACCAA GGCGTCGACGGGTAGCCGGCCTGAGAGGGTGACCGGCCACACTGGGACTGAGACACGGCC CAGACTCCTACGGGAGGCAGCAGTGGGGAATATTGCACAATGGGCGGAAGCCTGATGCAG CAACGCCGCGTGAGGGATGACGGCCTTCGGGTTGTAAACCTCTTTTAGCAGGGAAGAAGC GAAAGTGACGGTACCTGCAGAAAAAGCGCCGGC…
PMB44	OTU44	Microbacterium	GTGGCGAACGGGTGAGTAACACGTGAGCAACCTGCCCTGGACTCTGGGATAAGCGCTGGA AACGGCGTCTAATACTGGATATGAGCCTCTATCGCATGGTGGGGGTTGGAAAGATTTTTT GGTCTGGGATGGGCTCGCGGCCTATCAGCTTGTTGGTGAGGTAATGGCTCACCAAGGCGT CGACGGGTAGCCGGCCTGAGAGGGTGACCGGCCACACTGGGACTGAGACACGGCCCAGAC TCCTACGGGAGGCAGCAGTGGGGAATATTGCACAATGGGCGGAAGCCTGATGCAGCAACG CCGCGTGAGGGATGACGGCCTTCGGGTTGTAAACCTCTTTTAGCAGGGAAGAAGCGTGAG TGACGGTACCTGCAGAAAAAGCGCCGGCTAACT…
PMB45	OTU45	Microbacterium	GTGGCGAACGGGTGAGTAACACGTGAGCAACCTGCCCCGGACTCTGGGATAAGCGCTGGA AACGGCGTCTAATACCGGATACGAGATTCCACCGCATGGTGAGTTTCTGGAAAGATTTTT TGGTCTGGGATGGGCTCACGGCCTATCAGCTTGTTGGTGAGGTAATGGCTCACCAAGGCG TCGACGGGTAGCCGGCCTGAGAGGGTGACCGGCCACACTGGGACTGAGACACGGCCCAGA CTCCTACGGGAGGCAGCAGTGGGGAATATTGCACAATGGGCGGAAGCCTGATGCAGCAAC GCCGCGTGAGGGATGACGGCCTTCGGGTTGTAAACCTCTTTTAGCAGGGAAGAAGCGAAA GTGACGGTACCTGCAGAAAAAGCGCCGGCTAAC…
PMB46	OTU46	Microbacterium	GATCAGTGGCGAACGGGTGAGTAACACGTGAGCAACCTGCCCCTGACTCTGGGATAAGCG CTGGAAACGGCGTCTAATACTGGATACGAGTAGCGGCCGCATGGTCAGTTACTGGAAAGA TTTTTTGGTTGGGGATGGGCTCGCGGCCTATCAGCTTGTTGGTGAGGTAATGGCTCACCA AGGCGTCGACGGGTAGCCGGCCTGAGAGGGTGACCGGCCACACTGGGACTGAGACACGGC CCAGACTCCTACGGGAGGCAGCAGTGGGGAATATTGCACAATGGGCGGAAGCCTGATGCA GCAACGCCGCGTGAGGGATGACGGCCTTCGGGTTGTAAACCTCTTTTAGCAGGGAAGAAG CGAAAGTGACGGTACCTGCAGAAAAAGCGCCGG…
PMB47	OTU47	Microbacterium	TGGCGAACGGGTGAGTAACACGTGAGCAACCTGCCCCTGACTCTGGGATAAGCGCTGGAA ACGGCGTCTAATACCGGATATGAGCTGCGAAGGCATCTTCAGCAGTTGGAAAGATTTTTC GGTCTGGGATGGGCTCACGGCCTATCAGCTTGTTGGTGAGGTAATGGCTCACCAAGGCGT CGACGGGTAGCCGGCCTGAGAGGGTGACCGGCCACACTGGGACTGAGACACGGCCCAGAC TCCTACGGGAGGCAGCAGTGGGGAATATTGCACAATGGGCGGAAGCCTGATGCAGCAACG CCGCGTGAGGGATGACGGCCTTCGGGTTGTAAACCTCTTTTAGCAGGGAAGAAGCGAAAG TGACGGTACCTGCAGAAAAAGCGCCGGCTAACT…
PMB48	OTU48	Microbacterium	CAGTGGCGAACGGGTGAGTAACACGTGAGCAACCTGCCCCTGACTCTGGGATAAGCGCTG GAAACGGCGTCTAATACCGGATATGAGCTGCGATCGCATGGTCAGCAGTTGGAAAGATTT TTCGGTCTGGGATGGGCTCACGGCCTATCAGCTTGTTGGTGAGGTAATGGCTCACCAAGG CGTCGACGGGTAGCCGGCCTGAGAGGGTGACCGGCCACACTGGGACTGAGACACGGCCCA GACTCCTACGGGAGGCAGCAGTGGGGAATATTGCACAATGGGCGGAAGCCTGATGCAGCA ACGCCGCGTGAGGGATGACGGCCTTCGGGTTGTAAACCTCTTTTAGCAGGGAAGAAGCGA AAGTGACGGTACCTGCAGAAAAAGCGCCGGCTA…
PMB49	OTU49	Microbacterium	ATCAGTGGCGAACGGGTGAGTAACACGTGAGCAACCTGCCCCTGACTCTGGGATAAGCGC TGGAAACGGCGTCTAATACTGGATATGTGACGTGACCGCATGGTCTGCGTCTGGAAAGAA TTTCGGTTGGGGATGGGCTCGCGGCCTATCAGCTTGTTGGTGAGGTAATGGCTCACCAAG GCGTCGACGGGTAGCCGGCCTGAGAGGGTGACCGGCCACACTGGGACTGAGACACGGCCC AGACTCCTACGGGAGGCAGCAGTGGGGAATATTGCACAATGGGCGCAAGCCTGATGCAGC AACGCCGCGTGAGGGACGACGGCCTTCGGGTTGTAAACCTCTTTTAGCAGGGAAGAAGCG AAAGTGACGGTACCTGCAGAAAAAGCGCCGGCT…
PMB50	OTU50	Microbacterium	GATCAGTGGCGAACGGGTGAGTAACACGTGAGCAACCTGCCCCTGACTCTGGGATAAGCG CTGGAAACGGCGTCTAATACTGGATATGTGACGTGACCGCATGGTCTGCGTTTGGAAAGA TTTTTCGGTTGGGGATGGGCTCGCGGCCTATCAGCTTGTTGGTGAGGTAATGGCTCACCA AGGCGTCGACGGGTAGCCGGCCTGAGAGGGTGACCGGCCACACTGGGACTGAGACACGGC CCAGACTCCTACGGGAGGCAGCAGTGGGGAATATTGCACAATGGGCGAAAGCCTGATGCA GCAACGCCGCGTGAGGGATGACGGCCTTCGGGTTGTAAACCTCTTTTAGCAGGGAAGAAG CGAAAGTGACGGTACCTGCAGAAAAAGCGCCGG…
PMB51	OTU51	Microbacterium	CTTGTGGATCAGTGGCGAACGGGTGAGTAACACGTGAGCAACCTGCCCCTGACTCTGGGA TAAGCGCTGGAAACGGCGTCTAATACTGGATATGTGACGTGACCGCATGGTCTGCGTTTG GAAAGATTTTTCGGTTGGGGATGGGCTCGCGGCCTATCAGCTTGTTGGTGAGGTAATGGC TCACCAAGGCGTCGACGGGTAGCCGGCCTGAGAGGGTGACCGGCCACACTGGGACTGAGA CACGGCCCAGACTCCTACGGGAGGCAGCAGTGGGGAATATTGCACAATGGGCGAAAGCCT GATGCAGCAACGCCGCGTGAGGGATGACGGCCTTCGGGTTGTAAACCTCTTTTAGCAGGG AAGAAGCGAAAGTGACGGTACCTGCAGAAAAAG…
PMB52	OTU52	Microbacterium	AGTGGCGAACGGGTGAGTAACACGTGAGCAATCTGCCCCTGACTCTGGGATAAGCGCTGG AAACGGCGTCTAATACCGGATACGAGCTGCGAAGGCATCTTCAGCAGCTGGAAAGAATTT CGGTCAGGGATGAGCTCGCGGCCTATCAGCTAGTTGGTGAGGTAATGGCTCACCAAGGCG TCGACGGGTAGCCGGCCTGAGAGGGTGACCGGCCACACTGGGACTGAGACACGGCCCAGA CTCCTACGGGAGGCAGCAGTGGGGAATATTGCACAATGGGCGCAAGCCTGATGCAGCAAC GCCGCGTGAGGGACGACGGCCTTCGGGTTGTAAACCTCTTTTAGCAGGGAAGAAGCGAAA GTGACGGTACCTGCAGAAAAAGCGCCGGCTAAC…
PMB53	OTU53	Mycetocola	GTGGCGAACGGGTGAGTAACACGTGAGTAACCTGCCCTTGACTCTGGGATAAGCGTTGGA AACGACGTCTAATACCGGATACGACCAGCCTCGGCATCGAGTGTTGGTGGAAAGAATTTT GGTCAAGGATGGACTCGCGGCCTATCAGGTAGTTGGTGAGGTAATGGCTCACCAAGCCTA CGACGGGTAGCCGGCCTGAGAGGGTGACCGGCCACACTGGGACTGAGACACGGCCCAGAC TCCTACGGGAGGCAGCAGTGGGGAATATTGCACAATGGGCGAAAGCCTGATGCAGCAACG CCGCGTGAGGGACGACGGCCTTCGGGTTGTAAACCTCTTTTAGCAGGGAAGAAGCGAAAG TGACGGTACCTGCAGAAAAAGCACCGGCTAACT…
PMB54	OTU54	Arthrobacter	GTGGCGAACGGGTGAGTAACACGTGAGTAACCTGCCCTTGACTCTGGGATAAGCCTGGGA AACCGGGTCTAATACTGGATACGACCTTCTGGCGCATGCCATGTTGGTGGAAAGCTTTTG TGGTTTTGGATGGACTCGCGGCCTATCAGCTTGTTGGTGGGGTAATGGCCTACCAAGGCG ACGACGGGTAGCCGGCCTGAGAGGGTGACCGGCCACACTGGGACTGAGACACGGCCCAGA CTCCTACGGGAGGCAGCAGTGGGGAATATTGCACAATGGGCGCAAGCCTGATGCAGCGAC GCCGCGTGAGGGATGAAGGCCTTCGGGTTGTAAACCTCTTTCAGTAGGGAAGAAGCCGCT CCTTTTTGGGGGTGGTGACGGTACCTGCAGAAG…
PMB55	OTU55	Arthrobacter	AGTGGCGAACGGGTGAGTAACACGTGAGTAACCTGCCCTTGACTCTGGGATAAGCCTGGG AAACCGGGTCTAATACTGGATACGACCTTCTGGCGCATGCCATGTTGGTGGAAAGCTTTT GTGGTTTTGGATGGACTCGCGGCCTATCAGCTTGTTGGTGGGGTAATGGCCTACCAAGGC GACGACGGGTAGCCGGCCTGAGAGGGTGACCGGCCACACTGGGACTGAGACACGGCCCAG ACTCCTACGGGAGGCAGCAGTGGGGAATATTGCACAATGGGCGCAAGCCTGATGCAGCGA CGCCGCGTGAGGGATGAAGGCCTTCGGGTTGTAAACCTCTTTCAGTAGGGAAGAAGCCGG CCTTTCGGGGTTGGTGACGGTACCTGCAGAAGA…
PMB56	OTU56	Arthrobacter	GTGGCGAACGGGTGAGTAACACGTGAGTAACCTGCCCTTGACTCTGGGATAAGCCTGGGA AACCGGGTCTAATACCGGATACGACCTTTCACCGCATGGTGGTTGGTGGAAAGATTTTTT GGTTTTGGATGGACTCGCGGCCTATCAGCTTGTTGGTGAGGTAATGGCTCACCAAGGCGA CGACGGGTAGCCGGCCTGAGAGGGTGACCGGCCACACTGGGACTGAGACACGGCCCAGAC TCCTACGGGAGGCAGCAGTGGGGAATATTGCACAATGGGCGAAAGCCTGATGCAGCGACG CCGCGTGAGGGATGACGGCCTTCGGGTTGTAAACCTCTTTCAGCAGGGAAGAAGCGAAAG TGACGGTACCTGCAGAAGAAGCGCCGGCTAACT…
PMB57	OTU57	Arthrobacter	AATGATTAGTGGCGAACGGGTGAGTAACACGTGAGTAACCTGCCCTTAACTTCGGGATAA GCCTGGGAAACCGGGTCTAATACCGGATACGACCTCCTGGCGCATGCCATGGTGGTGGAA AGCTTTAGCGGTTTTGGATGGACTCGCGGCCTATCAGCTTGTTGGTTGGGGTAATGGCCC ACCAAGGCGACGACGGGTAGCCGGCCTGAGAGGGTGACCGGCCACACTGGGACTGAGACA CGGCCCAGACTCCTACGGGAGGCAGCAGTGGGGAATATTGCACAATGGGCGAAAGCCTGA TGCAGCGACGCCGCGTGAGGGATGACGGCCTTCGGGTTGTAAACCTCTTTCAGCAGGGAA GAAGCGAAAGTGACGGTACCTGCAGAAGAAGCG…
PMB58	OTU58	Arthrobacter	ATTAGTGGCGAACGGGTGAGTAACACGTGAGTAACCTGCCCTTAACTTCGGGATAAGCCT GGGAAACCGGGTCTAATACCGGATACGACCTCCTGGCGCATGCCATGGTGGTGGAAAGCT TTAGCGGTTTTGGATGGACTCGCGGCCTATCAGCTTGTTGGTTGGGGTAATGGCCCACCA AGGCGACGACGGGTAGCCGGCCTGAGAGGGTGACCGGCCACACTGGGACTGAGACACGGC CCAGACTCCTACGGGAGGCAGCAGTGGGGAATATTGCACAATGGGCGAAAGCCTGATGCA GCGACGCCGCGTGAGGGATGACGGCCTTCGGGTTGTAAACCTCTTTCAGCAGGGAAGAAG CGAAAGTGACGGTACCTGCAGAAGAAGCGCCGG…
PMB59	OTU59	Arthrobacter	GGGATTAGTGGCGAACGGGTGAGTAACACGTGAGTAACCTGCCCTTAACTCTGGGATAAG CCTGGGAAACTGGGTCTAATACCGGATATGACTCCTCATCGCATGGTGGGGGGTGGAAAG CTTTTTGTGGTTTTGGATGGACTCGCGGCCTATCAGCTTGTTGGTGAGGTAATGGCTCAC CAAGGCGACGACGGGTAGCCGGCCTGAGAGGGTGACCGGCCACACTGGGACTGAGACACG GCCCAGACTCCTACGGGAGGCAGCAGTGGGGAATATTGCACAATGGGCGAAAGCCTGATG CAGCGACGCCGCGTGAGGGATGACGGCCTTCGGGTTGTAAACCTCTTTCAGTAGGGAAGA AGCGAAAGTGACGGTACCTGCAGAAGAAGCGCC…
PMB60	OTU60	Arthrobacter	TAGTGGCGAACGGGTGAGTAACACGTGAGTAACCTGCCCTTAACTCTGGGATAAGCCTGG GAAACTGGGTCTAATACCGGATATGACTCCTCATCGCATGGTGGGGGGTGGAAAGCTTTT TGTGGTTTTGGATGGACTCGCGGCCTATCAGCTTGTTGGTGAGGTAATGGCTTACCAAGG CGACGACGGGTAGCCGGCCTGAGAGGGTGACCGGCCACACTGGGACTGAGACACGGCCCA GACTCCTACGGGAGGCAGCAGTGGGGAATATTGCACAATGGGCGCAAGCCTGATGCAGCG ACGCCGCGTGAGGGATGACGGCCTTCGGGTTGTAAACCTCTTTCAGTAGGGAAGAAGCGA AAGTGACGGTACCTGCAGAAGAAGCGCCGGCTA…
PMB61	OTU61	Arthrobacter	GTGGCGAACGGGTGAGTAACACGTGAGTAACCTGCCCTTAACTCTGGGATAAGCCTGGGA AACTGGGTCTAATACCGGATATGACTCCTCATCGCATGGTGGGGGGTGGAAAGCTTTATT GTGGTTTTGGATGGACTCGCGGCCTATCAGCTTGTTGGTGAGGTAATGGCTTACCAAGGC GACGACGGGTAGCCGGCCTGAGAGGGTGACCGGCCACACTGGGACTGAGACACGGCCCAG ACTCCTACGGGAGGCAGCAGTGGGGAATATTGCACAATGGGCGAAAGCCTGATGCAGCGA CGCCGCGTGAGGGATGACGGCCTTCGGGTTGTAAACCTCTTTCAGTAGGGAAGAAGCGAA AGTGACGGTACCTGCAGAAGAAGCGCCGGCTAA…
PMB62	OTU62	Arthrobacter	GATTAGTGGCGAACGGGTGAGTAACACGTGAGTAACCTGCCCTTAACTCTGGGATAAGCC TGGGAAACTGGGTCTAATACCGGATATGACTCCTCATCGCATGGTGGGGGGTGGAAAGCT TTATTGTGGTTTTGGATGGACTCGCGGCCTATCAGCTTGTTGGTGAGGTAATGGCTTACC AAGGCGACGACGGGTAGCCGGCCTGAGAGGGTGACCGGCCACACTGGGACTGAGACACGG CCCAAACTCCTACGGGAGGCAGCAGTGGGGAATATTGCACAATGGGCGAAAGCCTGATGC AGCGACGCCGCGTGAGGGATGACGGCCTTCGGGTTGTAAACCTCTTTCAGTAGGGAAGAA GCGAAAGTGACGGTACCTGCAGAAGAAGCGCCG…
PMB63	OTU63	Arthrobacter	TAGTGGCGAACGGGTGAGTAACACGTGAGTAACCTGCCCTTAACTCTGGGATAAGCCTGG GAAACTGGGTCTAATACCGGATATGACTCCTCATCGCATGGTGGGGGGTGGAAAGCTTTA TTGGGGTTTTGGATGGACTCGCGGCCTATCAGCTTGTTGGTGAGGTAATGGCTTACCAAG GCGACAACGGGTAGCCGGCCTGAGAGGGTGACCGGCCACACTGGGACTGAAACACGGCCC AAACTCCTACGGGAGGCAGCAGTGGGGAATATTGCACAATGGGCGAAAGCCTGATGCAGC GACGCCGCGTGAGGGATGACGGCCTTCGGGTTGTAAACCTCTTTCAGTAGGGAAGAAGCG AAAGTGACGGTACCTGCAGAAGAAGCGCCGGCT…
PMB64	OTU64	Arthrobacter	TTAGTGGCGAACGGGTGAGTAACACGTGAGTAACCTGCCCTTGACTCTGGGATAAGCCTG GGAAACTGGGTCTAATACTGGATATGACCTTCCATCGCATGGTGGTTGGTGGAAAGCTTT TGTGGTTTTGGATGGACTCGCGGCCTATCAGCTTGTTGGTGGGGTAATGGCCTACCAAGG CGACGACGGGTAGCCGGCCTGAGAGGGTGGACGGCCACACTGGGACTGAGACACGGCCCA GACTCCTACGGGAGGCAGCAGTGGGGAATATTGCACAATGGGCGCAAGCCTGATGCAGCG ACGCCGCGTGAGGGATGAAGGCCTTCGGGTTGTAAACCTCTTTCAGTAGGGAAGAAGCGA AAGTGACGGTACCTGCAGAAGAAGCGCCGGCTA…
PMB65	OTU65	Citricoccus	TGGATGAGTGGCGAACGGGTGAGTAACACGTGAGTAACCTTCCCTTGACTCTGGGATAAG CCTGGGAAACCGGGTCTAATACCGGATGCGACCCTCTACCGCATGGTGGGGGGTGGAAAG ATTTATCGGTCTTGGATGGACTCGCGGCCTATCAGCTTGTTGGTGGGGTAATGGCCCACC AAGGCGACGACGGGTAGCCGGCCTGAGAGGGTGACCGGCCACACTGGGACTGAGACACGG CCCAGACTCCTACGGGAGGCAGCAGTGGGGAATATTGCACAATGGGCGCAAGCCTGATGC AGCGACGCCGCGTGAGGGATGACGGCCTTCGGGTTGTAAACCTCTTTCAGTAGGGAAGAA GCGAAAGTGACGGTACCTGCAGAAGAAGCGCCG…
PMB66	OTU66	Citricoccus	TGAGTAACACGTGAGTAACCTTCCCTTGACTCTGGGATAAGCCTGGGAAACCGGGTCTAA TACCGGATACGACCCTCCATCGCATGGTGTGGGGGTGGAAAGATTCATCGGTCTTGGATG GACTCGCGGCCTATCAGCTTGTTGGTGGGGTAATGGCCCACCAAGGCGACGACGGGTAGC CGGCCTGAGAGGGTGACCGGCCACACTGGGACTGAGACACGGCCCAGACTCCTACGGGAG GCAGCAGTGGGGAATATTGCACAATGGGCGCAAGCCTGATGCAGCGACGCCGCGTGAGGG ATGACGGCCTTCGGGTTGTAAACCTCTTTCAGTAGGGAAGAAGCGAAAGTGACGGTACCT GCAGAAGAAGCGCCGGCTAACTACGTGCCAGCA…
PMB67	OTU67	Kocuria	GGGTGGATGAGTGGCGAACGGGTGAGTAATACGTGAGTAACCTGCCCTTGACTCTGGGAT AAGCCTGGGAAACTGGGTCTAATACTGGATACTACATATCTTCGCATGGGGGTGTGTGGA AAGGGTTTTACTGGTTTTGGATGGGCTCACGGCCTATCAGCTTGTTGGTGGGGTAATGGC CTACCAAGGCGACGACGGGTAGCCGGCCTGAGAGGGTGACCGGCCACACTGGGACTGAGA CACGGCCCAGACTCCTACGGGAGGCAGCAGTGGGGAATATTGCACAATGGGCGAAAGCCT GATGCAGCGACGCCGCGTGAGGGATGACGGCCTTCGGGTTGTAAACCTCTTTCAGCACGG AAGAAGCGAAAGTGACGGTACGTGCAGAAGAAG…
PMB68	OTU68	Kocuria	GGTGGATGAGTGGCGAACGGGTGAGTAATACGTGAGTAACCTGCCCTTGACTCTGGGATA AGCCTGGGAAACTGGGTCTAATACTGGATACTACATTCTCTCGCATGGGGGTGTGTGGAA AGGGTTTTACTGGTTTTGGATGGGCTCACGGCCTATCAGCTTGTTGGTGGGGTAATGGCC TACCAAGGCGACGACGGGTAGCCGGCCTGAGAGGGTGACCGGCCACACTGGGACTGAGAC ACGGCCCAGACTCCTACGGGAGGCAGCAGTGGGGAATATTGCACAATGGGCGAAAGCCTG ATGCAGCGACGCCGCGTGAGGGATGACGGCCTTCGGGTTGTAAACCTCTTTCAGCACGGA AGAAGCGAAAGTGACGGTACGTGCAGAAGAAGC…
PMB69	OTU69	Kocuria	GTGGATGAGTGGCGAACGGGTGAGTAATACGTGAGTAACCTGCCCTTGACTCTGGGATAA GCCTGGGAAACTGGGTCTAATACTGGATACTACATTCTCTCGCATGGGGGTGTGTGGAAA GGGTTTTACTGGTTTTGGATGGGCTCACGGCCTATCAGCTTGTTGGTGGGGTAATGGCCT ACCAAGGCGACGACGGGTAGCCGGCCTGAGAGGGTGACCGGCCACACTGGGACTGAGACA CGGCCCAGACTCCTACGGGAGGCAGCAGTGGGGAATATTGCACAATGGGCGAAAGCCTGA TGCAGCGACGCCGCGTGAGGGATGACGGCCTTCGGGTTGTAAACCTCTTTCAGCACGGAA GAAGCGAAAGTGACGGTACGTGCAGAAGAAGCG…
PMB70	OTU70	Kocuria	GATGAGTGGCGAACGGGTGAGTAATACGTGAGTAACCTGCCCTTGACTCTGGGATAAGCC TGGGAAACTGGGTCTAATACTGGATATGACCTCCTGTCGCATGGTGGGGGGTGGAAAGGG TTTGTACTGGTTGTGGATGGGCTCACGGCCTATCAGCTTGTTGGTGGGGTAATGGCCTAC CAAGGCGACGACGGGTAGCCGGCCTGAGAGGGTGACCGGCCACACTGGGACTGAGACACG GCCCAGACTCCTACGGGAGGCAGCAGTGGGGAATATTGCACAATGGGCGCAAGCCTGATG CAGCGACGCCGCGTGAGGGATGACGGCCTTCGGGTTGTAAACCTCTTTCAGCACGGAAGA AGCGAAAGTGACGGTACGTGCAGAAGAAGCGCC…
PMB71	OTU71	Kocuria	ATGAGTGGCGAACGGGTGAGTAATACGTGAGTAACCTGCCCTTGACTCTGGGATAAGCCC GGGAAACTGGGTCTAATACTGGATGCTACATGTCACCGCATGGTGGTGTGTGGAAAGGGT TTACTGGTCTTGGATGGGCTCACGGCCTATCAGCTTGTTGGTGAGGTAATGGCTCACCAA GGCGACGACGGGTAGCCGGCCTGAGAGGGTGACCGGCCACACTGGGACTGAGACACGGCC CAGACTCCTACGGGAGGCAGCAGTGGGGAATATTGCACAATGGGCGAAAGCCTGATGCAG CGACGCCGCGTGAGGGATGACGGCCTTCGGGTTGTAAACCTCTTTCAGCAGGGAAGAAGC CACAAGTGACGGTACCTGCAGAAGAAGCGCCGG…
PMB72	OTU72	Kocuria	TAGTGGCGAACGGGTGAGTAATACGTGAGTAACCTGCCCTTGACTCTGGGATAAGCCTGG GAAACTGGGTCTAATACTGGATACTACCTCCCACCGCATGGTGGGTGGTGGAAAGGGTTT TACTGGTTTTGGATGGGCTCACGGCCTATCAGCTTGTTGGTGGGGTAATGGCTCACCAAG GCGACGACGGGTAGCCGGCCTGAGAGGGTGACCGGCCACACTGGGACTGAGACACGGCCC AGACTCCTACGGGAGGCAGCAGTGGGGAATATTGCACAATGGGCGGAAGCCTGATGCAGC GACGCCGCGTGAGGGATGACGGCCTTCGGGTTGTAAACCTCTTTCAGTAGGGAAGAAGCG AGAGTGACGGTACCTGCAGAAGAAGCGCCGGCT…
PMB73	OTU73	Kocuria	ATTAGTGGCGAACGGGTGAGTAATACGTGAGTAACCTGCCCTTGACTCTGGGATAAGCCT GGGAAACTGGGTCTAATACTGGATACTACCTCGCACCGCATGGTGGGTGGTGGAAAGGGT TTTACTGGTTTTGGATGGGCTCACGGCCTATCAGCTTGTTGGTGGGGTAATGGCTCACCA AGGCGACGACGGGTAGCCGGCCTGAGAGGGTGACCGGCCACACTGGGACTGAGACACGGC CCAGACTCCTACGGGAGGCAGCAGTGGGGAATATTGCACAATGGGCGGAAGCCTGATGCA GCGACGCCGCGTGAGGGATGACGGCCTTCGGGTTGTAAACCTCTTTCAGTAGGGAAGAAG CGAAAGTGACGGTACCTGCAGAAGAAGCGCCGG…
PMB74	OTU74	Kocuria	GGCGAACGGGTGAGTAATACGTGAGTAACCTGCCCTTGACTCTGGGATAAGCCTGGGAAA CTGGGTCTAATACTGGATACTACCGTCCATCGCATGGTGGGTGGTGGAAAGGGTTTTACT GGTTTTGGATGGGCTCACGGCCTATCAGCTTGTTGGTGGGGTAATGGCTCACCAAGGCGA CGACGGGTAGCCGGCCTGAGAGGGTGACCGGCCACACTGGGACTGAGACACGGCCCAGAC TCCTACGGGAGGCAGCAGTGGGGAATATTGCACAATGGGCGGAAGCCTGATGCAGCGACG CCGCGTGAGGGATGACGGCCTTCGGGTTGTAAACCTCTTTCAGTAGGGAAGAAGCGAGAG TGACGGTACCTGCAGAAGAAGCGCCGGCTAACT…
PMB75	OTU75	Kocuria	TTAGTGGCGAACGGGTGAGTAATACGTGAGTAACCTGCCCTTGACTCTGGGATAAGCCTG GGAAACTGGGTCTAATACTGGATACTACCTCTTGCCGCATGGTGGGTGGTGGAAAGGGTT TTACTGGTTTTGGATGGGCTCACGGCCTATCAGCTTGTTGGTGGGGTAATGGCTCACCAA GGCGACGACGGGTAGCCGGCCTGAGAGGGTGACCGGCCACACTGGGACTGAGACACGGCC CAGACTCCTACGGGAGGCAGCAGTGGGGAATATTGCACAATGGGCGGAAGCCTGATGCAG CGACGCCGCGTGAGGGATGACGGCCTTCGGGTTGTAAACCTCTTTCAGTAGGGAAGAAGC GAGAGTGACGGTACCTGCAGAAGAAGCGCCGGC…
PMB76	OTU76	Kocuria	GTGGCGAACGGGTGAGTAATACGTGAGTAACCTGCCCTTGACTCTGGGATAAGCCTGGGA AACTGGGTCTAATACTGGATACTACTTCCTGCCGCATGGTGGGTGGTGGAAAGGGTTTTA CTGGTTTTGGATGGGCTCACGGCCTATCAGCTTGTTGGTGGGGTAATGGCTCACCAAGGC GACGACGGGTAGCCGGCCTGAGAGGGTGACCGGCCACACTGGGACTGAGACACGGCCCAG ACTCCTACGGGAGGCAGCAGTGGGGAATATTGCACAATGGGCGGAAGCCTGATGCAGCGA CGCCGCGTGAGGGATGACGGCCTTCGGGTTGTAAACCTCTTTCAGTAGGGAAGAAGCGAG AGTGACGGTACCTGCAGAAGAAGCGCCGGCTAA…
PMB77	OTU77	Kocuria	GTGGCGAACGGGTGAGTAATACGTGAGTAACCTGCCCTTGACTCTGGGATAAGCCTGGGA AACTGGGTCTAATACTGGATACTACCTCTTACCGCATGGTGGGTGGTGGAAAGGGTTTTA CTGGTTTTGGATGGGCTCACGGCCTATCAGCTTGTTGGTGGGGTAATGGCTCACCAAGGC GACGACGGGTAGCCGGCCTGAGAGGGTGACCGGCCACACTGGGACTGAGACACGGCCCAG ACTCCTACGGGAGGCAGCAGTGGGGAATATTGCACAATGGGCGGAAGCCTGATGCAGCGA CGCCGCGTGAGGGATGACGGCCTTCGGGTTGTAAACCTCTTTCAGTAGGGAAGAAGCGAG AGTGACGGTACCTGCAGAAGAAGCGCCGGCTAA…
PMB78	OTU78	Kocuria	TGGGGAACGGGTGAGTAATACGTGAGTAACCTGCCCTTGACTCTGGGATAAGCCTGGGAA ACTGGGTCTAATACTGGATACTACCTCTTACCGCATGGGGGGTGGTGGAAAGGGTTTTAC TGGTTTTGGATGGGCTCACGGCCTATCAGCTTGTTGGTGGGGTAATGGCTCACCAAGGCG ACGACGGGTAGCCGGCCTGAGAGGGTGACCGGCCACACTGGGACTGAGACACGGCCCAGA CTCCTACGGGAGGCAGCAGTGGGGAATATTGCACAATGGGCGGAAGCCTGATGCAGCGAC GCCGCGTGAGGGATGACGGCCTTCGGGTTGTAAACCTCTTTCAGTAGGGAAGAAGCGAGA GTGACGGTACCTGCAGAAGAAGCGCCGGCTAAC…
PMB79	OTU79	Kocuria	ACTCTGGGATAAGCCTGGGAAACCGGGTCTAATACTGGATACGACCCCCTGTCGCATGGT GGGGGGTGGAAAGGGTTTGACTGGTTTTGGATGGGCTCACGGCCTATCAGCTTGTTGGTG GGGTAATGGCTCACCAAGGCGACGACGGGTAGCCGGCCTGAGAGGGTGACCGGCCACACT GGGACTGAGACACGGCCCAGACTCCTACGGGAGGCAGCAGTGGGGAATATTGCACAATGG GCGGAAGCCTGATGCAGCGACGCCGCGTGAGGGATGACGGCCTTCGGGTTGTAAACCTCT TTCAGCAGGGAAGAAGCCACAAGTGACGGTACCTGCAGAAGAAGCGCCGGCTAACTACGT GCCAGCAGCCGCGGTAATACGTAGGGCGCAAGC…
PMB80	OTU80	Kocuria	ATACGTGAGTAACCTGCCCTTGACTCTGGGATAAGCCTGGGAAACCGGGTCTAATACTGG ATACGACTCCTCATCGCATGGTGGGGGGTGGAAAGGGTTTCACTGGTTTTGGATGGGCTC ACGGCCTATCAGCTGGTTGGTGGGGTAATGGCTCACCAAGGCGACGACGGGTAGCCGGCC TGAGAGGGTGACCGGCCACACTGGGACTGAGACACGGCCCAGACTCCTACGGGAGGCAGC AGTGGGGAATATTGCACAATGGGCGCAAGCCTGATGCAGCGACGCCGCGTGAGGGATGAC GGCCTTCGGGTTGTAAACCTCTTTCAGTAGGGAAGAAGCGAAAGTGACGGTACCTGCAGA AGAAGCGCCGGCTAACTACGTGCCAGCAGCCGC…
PMB81	OTU81	Micrococcus	GTGGCGAACGGGTGAGTAACACGTGAGTAACCTGCCCTTAACTCTGGGATAAGCCTGGGA AACTGGGTCTAATACCGGATAGGAGCGTCCACCGCATGGTGGGTGTTGGAAAGATTTATC GGTTTTGGATGGACTCGCGGCCTATCAGCTTGTTGGTGAGGTAATGGCTCACCAAGGCGA CGACGGGTAGCCGGCCTGAGAGGGTGACCGGCCACACTGGGACTGAGACACGGCCCAGAC TCCTACGGGAGGCAGCAGTGGGGAATATTGCACAATGGGCGCAAGCCTGATGCAGCGACG CCGCGTGAGGGATGACGGCCTTCGGGTTGTAAACCTCTTTCAGTAGGGAAGAAGCGAAAG TGACGGTACCTGCAGAAGAAGCACCGGCTAACT…
PMB82	OTU82	Micrococcus	AGTGGCGAACGGGTGAGTAACACGTGAGTAACCTGCCCTTGACTCTAGGATAAGCCCGGG AAACTGGGTCTAATACTGGATAGGAACGTCTACCGCATGGTGGGTGTTGGAAAGAATTTC GGTCATGGATGGACTCGCGGCCTATCAGCTTGTTGGTGAGGTAATGGCTCACCAAGGCGA CGACGGGTAGCCGGCCTGAGAGGGTGACCGGCCACACTGGGACTGAGACACGGCCCAGAC TCCTACGGGAGGCAGCAGTGGGGAATATTGCACAATGGGCGAAAGCCTGATGCAGCGACG CCGCGTGAGGGATGACGGCCTTCGGGTTGTAAACCTCTTTCAGTAGGGAAGAAGCGAAAG TGACGGTACCTGCAGAAGAAGCACCGGCTAACT…
PMB83	OTU83	Micrococcus	GTGGATTAGTGGCGAACGGGTGAGTAACACGTGAGTAACCTACCCTTGACTCTGGGATAA GCCCGGGAAACTGGGTCTAATACCGGATATGAGTCATCACCGCATGGTGGTGGTTTGAAA GATTTATCGGTCTTGGATGGACTCGCGGCCTATCAGCTTGTTGGTGAGGTAATGGCTCAC CAAGGCGACGACGGGTAGCCGGCCTGAGAGGGTGACCGGCCACACTGGGACTGAGACACG GCCCAGACTCCTACGGGAGGCAGCAGTGGGGAATATTGCACAATGGGCGGAAGCCTGATG CAGCGACGCCGCGTGAGGGATGACGGCCTTCGGGTTGTAAACCTCTTTCAGTAGGGAAGA AGCGAAAGTGACGGTACCTGCAGAAGAAGCACC…
PMB84	OTU84	Micrococcus	TGGCGAACGGGTGAGTAACACGTGAGTAACCTGCCCTTGACTCTGGGATAAGCCTGGGAA ACTGGGTCTAATACCGGATAGGAACGTCCACCGCATGGTGGTTGTTGGAAAGATTTATTG GTCATGGATGGACTCGCGGCCTATCAGCTTGTTGGTGAGGTAATGGCTCACCAAGGCGAC GACGGGTAGCCGGCCTGAGAGGGTGACCGGCCACACTGGGACTGAGACACGGCCCAGACT CCTACGGGAGGCAGCAGTGGGGAATATTGCACAATGGGCGAAAGCCTGATGCAGCGACGC CGCGTGAGGGATGACGGCCTTCGGGTTGTAAACCTCTTTCAGTAGGGAAGAAGCGAAAGT GACGGTACCTGCAGAAGAAGCACCGGCTAACTA…
PMB85	OTU85	Micrococcus	GATTAGTGGCGAACGGGTGAGTAACACGTGAGTAACCTGCCCTTGACTCTGGGATAAGCC CGGGAAACTGGGTCTAATACCGGATAGGAACGTCCACCGCATGGTGGTTGTTGGAAAGAT TTATCGGTCATGGATGGACTCGCGGCCTATCAGCTTGTTGGTGAGGTAATGGCTCACCAA GGCGACGACGGGTAGCCGGCCTGAGAGGGTGACCGGCCACACTGGGACTGAGACACGGCC CAGACTCCTACGGGAGGCAGCAGTGGGGAATATTGCACAATGGGCGAAAGCCTGATGCAG CGACGCCGCGTGAGGGATGACGGCCTTCGGGTTGTAAACCTCTTTCAGTAGGGAAGAAGC GAAAGTGACGGTACCTGCAGAAGAAGCACCGGC…
PMB86	OTU86	Micrococcus	AGTGGCGAACGGGTGAGTAACACGTGAGTAACCTGCCCTTGACTCTGGGATAAGCCTGGG AAACTGGGTCTAATACCGGATAGGAACGTCCACCGCATGGTGGGTGTTGGAAAGATTTAT CGGTCATGGATGGACTCGCGGCCTATCAGCTTGTTGGTGAGGTAATGGCTCACCAAGGCG ACGACGGGTAGCCGGCCTGAGAGGGTGACCGGCCACACTGGGACTGAGACACGGCCCAGA CTCCTACGGGAGGCAGCAGTGGGGAATATTGCACAATGGGCGAAAGCCTGATGCAGCGAC GCCGCGTGAGGGATGACGGCCTTCGGGTTGTAAACCTCTTTCAGTAGGGAAGAAGCGAAA GTGACGGTACCTGCAGAAGAAGCACCGGCTAAC…
PMB87	OTU87	Micrococcus	TGGATTAGTGGCGAACGGGTGAGTAACACGTGAGTAACCTGCCCTTGACTCTGGGATAAG CCTGGGAAACTGGGTCTAATACCGGATAGGAACGTCCACCGCATGGTGGTTGTTGGAAAG ATTTATCGGTCATGGATGGACTCGCGGCCTATCAGCTTGTTGGTGAGGTAATGGCTCACC AAGGCGACGACGGGTAGCCGGCCTGAGAGGGTGACCGGCCACACTGGGACTGAGACACGG CCCAGACTCCTACGGGAGGCAGCAGTGGGGAATATTGCACAATGGGCGAAAGCCTGATGC AGCGACGCCGCGTGAGGGATGACGGCCTTCGGGTTGTAAACCTCTTTCAGTAGGGAAGAA GCGAAAGTGACGGTACCTGCAGAAGAAGCACCG…
PMB88	OTU88	Micrococcus	GTGGCGAACGGGTGAGTAACACGTGAGTAACCTGCCCTTGACTCTGGGATAAGCCCGGGA AACTGGGTCTAATACCGGATAGGAGCGCCTGTCGCATGACGGGTGCTGGAAAGATTTTTC GGTCATGGATGGACTCGCGGCCTATCAGCTTGTTGGTGAGGTAACGGCTCACCAAGGCGA CGACGGGTAGCCGGCCTGAGAGGGTGACCGGCCACACTGGGACTGAGACACGGCCCAGAC TCCTACGGGAGGCAGCAGTGGGGAATATTGCACAATGGGCGAAAGCCTGATGCAGCGACG CCGCGTGAGGGATGACGGCCTTCGGGTTGTAAACCTCTTTCAGCAGGGAAGAAGCGAAAG TGACGGTACCTGCAGAAGAAGCACCGGCTAACT…
PMB89	OTU89	Micrococcus	GTGGCGAACGGGTGAGTAACACGTGAGTAACCTGCCCTTGACTCTGGGATAAGCCCGGGA AACTGGGTCTAATACCGGATAGGAGCGCTTGTCGCATGACGGGTGCTGGAAAGATCTTTC GGTCATGGATGGACTCGCGGCCTATCAGCTTGTTGGTGAGGTAACGGCTCACCAAGGCGA CGACGGGTAGCCGGCCTGAGAGGGTGACCGGCCACACTGGGACTGAGACACGGCCCAGAC TCCTACGGGAGGCAGCAGTGGGGAATATTGCACAATGGGCGAAAGCCTGATGCAGCGACG CCGCGTGAGGGATGACGGCCTTCGGGTTGTAAACCTCTTTCAGCAGGGAAGAAGCGAAAG TGACGGTACCTGCAGAAGAAGCACCGGCTAACT…
PMB90	OTU90	Micrococcus	ATTAGTGGCGAACGGGTGAGTAACACGTGAGTAACCTGCCCTTGACTCTGGGATAAGCCC GGGAAACTGGGTCTAATACCGGATAGGAGCGCCTGTCGCATGACGGGTGCTGGAAAGATC TTTCGGTCATGGATGGACTCGCGGCCTATCAGCTTGTTGGTGAGGTAACGGCTCACCAAG GCGACGACGGGTAGCCGGCCTGAGAGGGTGACCGGCCACACTGGGACTGAGACACGGCCC AGACTCCTACGGGAGGCAGCAGTGGGGAATATTGCACAATGGGCGAAAGCCTGATGCAGC GACGCCGCGTGAGGGATGACGGCCTTCGGGTTGTAAACCTCTTTCAGCAGGGAAGAAGCG AAAGTGACGGTACCTGCAGAAGAAGCACCGGCT…
PMB91	OTU91	Micrococcus	GAGTAACACGTGAGTAACCTGCCCTTAACTCTGGGATAAGCCTGGGAAACTGGGTCTAAT ACCGGATAGGAGCGCCTACCGCATGGTGGGTGTTGGAAAGATTTATCGGTTTTGGATGGA CTCGCGGCCTATCAGCTTGTTGGTGAGGTAATGGCTCACCAAGGCGACGACGGGTAGCCG GCCTGAGAGGGTGACCGGCCACACTGGGACTGAGACACGGCCCAGACTCCTACGGGAGGC AGCAGTGGGGAATATTGCACAATGGGCGAAAGCCTGATGCAGCGACGCCGCGTGAGGGAT GACGGCCTTCGGGTTGTAAACCTCTTTCAGTAGGGAAGAAGCGAAAGTGACGGTACCTGC AGAAGAAGCACCGGCTAACTACGTGCCAGCAGC…
PMB92	OTU92	Micrococcus	ATTAGTGGCGAACGGGTGAGTAACACGTGAGTAACCTGCCCTTAACTCTGGGATAAGCCT GGGAAACTGGGTCTAATACCGGATAGGAGCGTCCACCGCATGGTGGGTGTTGGAAAGATT TATCGGTTTTGGATGGACTCGCGGCCTATCAGCTTGTTGGTGAGGTAATGGCTCACCAAG GCGACGACGGGTAGCCGGCCTGAGAGGGTGACCGGCCACACTGGGACTGAGACACGGCCC AGACTCCTACGGGAGGCAGCAGTGGGGAATATTGCACAATGGGCGAAAGCCTGATGCAGC GACGCCGCGTGAGGGATGACGGCCTTCGGGTTGTAAACCTCTTTCAGTAGGGAAGAAGCG AAAGTGACGGTACCTGCAGAAGAAGCACCGGCT…
PMB93	OTU93	Micrococcus	ATTAGTGGCGAACGGGTGAGTAACACGTGAGTAACCTGCCCTTGACTCTGGGATAAGCCT GGGAAACTGGGTCTAATACTGGATATGACTTCTCACCGCATGGTGGGGGGTGGAAAGATT TATTGGTCTTGGATGGACTCGCGGCCTATCAGCTTGTTGGTGAGGTAATGGCTCACCAAG GCGACGACGGGTAGCCGGCCTGAGAGGGTGACCGGCCACACTGGGACTGAGACACGGCCC AGACTCCTACGGGAGGCAGCAGTGGGGAATATTGCACAATGGGCGCAAGCCTGATGCAGC GACGCCGCGTGAGGGATGACGGCCTTCGGGTTGTAAACCTCTTTCAGTAGGGAAGAAGCG AAAGTGACGGTACCTGCAGAAGAAGCGCCGGCT…
PMB94	OTU94	Rothia	TTAGTGGCGAACGGGTGAGTAATACGTGAGTGACCTACCTTTGACTCTGGGATAAGCCTG GGAAACTGGGTCTAATACCGGATACGACCAATCTCTGCATGGGGTGTTGGTGGAAAGCGT TATGGAGTGGTTTTAGATGGGCTCACGGCCTATCAGCTTGTTGGTGAGGTAATGGCTTAC CAAGGCGACGACGGGTAGCCGGCCTGAGAGGGTGACCGGCCACACTGGGACTGAGACACG GCCCAGACTCCTACGGGAGGCAGCAGTGGGGAATATTGCACAATGGGCGCAAGCCTGATG CAGCGACGCCGCGTGAGGGATGACGGCCTTCGGGTTGTAAACCTCTGTTAGCATCGAAGA AGCGAAAGTGACGGTAGGTGCAGAGAAAGCGCC…
PMB95	OTU95	Rothia	TTAGTGGCGAACGGGTGAGTAATACGTGAGTAACCTACCTTTAACTCTGGGATAAGCCTG GGAAACTGGGTCTAATACCGGATACGACCAATCTCCGCATGGGGTGTTGGTGGAAAGCGT TATGTAGTGGTTATAGATGGGCTCACGGCCTATCAGCTTGTTGGTGAGGTAACGGCTCAC CAAGGCGACGACGGGTAGCCGGCCTGAGAGGGTGACCGGCCACACTGGGACTGAGACACG GCCCAGACTCCTACGGGAGGCAGCAGTGGGGAATATTGCACAATGGGCGCAAGCCTGATG CAGCGACGCCGCGTGAGGGATGACGGCCTTCGGGTTGTAAACCTCTGTTAGCAGGGAAGA AGAGAGATTGACGGTACCTGCAGAGAAAGCGCC…
PMB96	OTU96	Micromonospora	GCGAACGGGTGAGTAACACGTGAGCAACCTGCCCTAGGCTTTGGGATAACCCCGGGAAAC CGGGGCTAATACCGAATAGGACCTCTGACCGCATGGTTGGTGGTGGAAAGTTTTTCGGCC TGGGATGGGCTCGCGGCCTATCAGCTTGTTGGTGGGGTGATGGCCTACCAAGGCGACGAC GGGTAGCCGGCCTGAGAGGGCGACCGGCCACACTGGGACTGAGACACGGCCCAGACTCCT ACGGGAGGCAGCAGTGGGGAATATTGCACAATGGGCGGAAGCCTGATGCAGCGACGCCGC GTGAGGGATGACGGCCTTCGGGTTGTAAACCTCTTTCAGCAGGGACGAAGCGTAAGTGAC GGTACCTGCAGAAGAAGCGCCGGCCAACTACGT…
PMB97	OTU97	Luteococcus	GGCGAACGGGTGAGTAACACGTGAGTAACCTGCCCTTGACTCTGGGATAACAGTTGGAAA CAGCTGCTAATACCGGATATGAACCCTTGTCGCATGATGTGGGTTGGAAAGCTCCGGCGG TCAGGGATGGACTCGCGGCCTATCAGCTTGTTGGTGAGGTAGTGGCTCACCAAGGCTTCG ACGGGTAGCCGGCCTGAGAGGGCGACCGGCCACATTGGGACTGAGATACGGCCCAAACTC CTACGGGAGGCAGCAGTGGGGAATATTGCACAATGGGCGCAAGCCTGATGCAGCAACGCC GCGTGCGGGATGACGGCCTTCGGGTTGTAAACCGCTTTCAGCAGGGACGAAGCTAACGTG ACGGTACCTGCAGAAGAAGCACCGGCCAACTAC…
PMB98	OTU98	Saccharomonospora	AGTGGCGAACGGGTGAGTAACACGTGGGTAATCTGCCCTGTACTCTGGGATAAGCCTGGG AAACTGGGTCTAATACCGGATAGGACACACTGCCGCATGGTGGTGTGTGGAAAGCTCCGG CGGTACAGGTTGAGCCCGCGGCCTATCAGCTTGTTGGTGGGGTGATGGCCTACCAAGGCG ACGACGGGTAGCCGGCCTGAGAGGGTGACCGGCCACACTGGGACTGAGACACGGCCCAGA CTCCTACGGGAGGCAGCAGTGGGGAATATTGCACAATGGGCGCAAGCCTGATGCAGCGAC GCCGCGTGGGGGATGACGGCCTTCGGGTTGTAAACCCCTTTCGCCAGGGACGAAGCGTAA GTGACGGTACCTGGAGAAGAAGCACCGGCCAAC…
PMB99	OTU99	Saccharomonospora	GAGTGGCGAACGGGTGAGTAACACGTGGGTAATCTGCCCCGTACTCCGGGATAAGCCCGG GAAACTGGGTCTAATACCGGATAGGACACGCTATCGCATGGTGGTGTGTGGAAAGCTCCG GCGGTACGGGATGAGCCCGCGGCCTATCAGCTTGTTGGTGGGGTGATGGCCTACCAAGGC GACGACGGGTAGCCGGCCTGAGAGGGTGACCGGCCACACTGGGACTGAGACACGGCCCAG ACTCCTACGGGAGGCAGCAGTGGGGAATATTGCACAATGGGCGCAAGCCTGATGCAGCGA CGCCGCGTGGGGGATGACGGCCTTCGGGTTGTAAACCCCTTTCGCCCGGGACGAAGCGTA AGTGACGGTACCGGGAGAAGAAGCACCGGCCAA…
PMB100	OTU100	Saccharopolyspora	GGCGAACGGGTGAGTAACACGTGGGTAATCTGCCCTGCACTCTGGGATAAGCCTTGGAAA CGGGGTCTAATACCGGATAGGACACGTGGCCGCATGGTCTGCGTGTGGAAAGTTCCGGCG GTGCAGGTTGAGCCCGCGGCCTATCAGCTTGTTGGTGGGGTGATGGCCTACCAAGGCGAC GACGGGTAGCCGGCCTGAGAGGGTGACCGGCCACACTGGGACTGAGACACGGCCCAGACT CCTACGGGAGGCAGCAGTGGGGAATCTTGCGCAATGGGCGAAAGCCTGACGCAGCAACGC CGCGTGGGGGATGACGGCCTTCGGGTTGTAAACCTCTTTCGACATCGACGAAGCCTTCGG GTGACGGTAGGTGTAGAAGAAGCACCGGCTAAC…
PMB101	OTU101	Saccharopolyspora	GGCGAACGGGTGAGTAACACGTGGGTAATCTGCCCTGCACTCTGGGATAAGCCTTGGAAA CGGGGTCTAATACCGGATAGGACACGTGGCCGCATGGTCTGCGTGTGGAAAGTTCCGGCG GTGCAGGTTGAGCCCGCGGCCTATCAGCTTGTTGGTGGGGTGATGGCCTACCAAGGCGAC GACGGGTAGCCGGCCTGAGAGGGTGACCGGCCACACTGGGACTGAGACACGGCCCAGACT CCTACGGGAGGCAGCAGTGGGGAATCTTGCGCAATGGGCGAAAGCCTGACGCAGCAACGC CGCGTGGGGGATGACGGCCTTCGGGTTGTAAACCTCTTTCGACATCGACGAAGCCTTCGG GTGACGGTAGGTGTAGAAGAAGCACCGGCTAAC…
PMB102	OTU102	Saccharothrix	GCGAACGGGTGAGTAACACGTGGGTAACCTGCCCTGTACTCTGGGATAAGCCTGGGAAAC TAGGTCTAATACCGGATATGACCGTCACGGGCATCCGTGGTGGTGGAAAGTTCCGGCGGT ACGGGATGGACCCGCGGCCTATCAGCTTGTTGGTGGGGTAGTGGCCTACCAAGGCGACGA CGGGTAGCCGGCCTGAGAGGGTGACCGGCCACACTGGGACTGAGACACGGCCCAGACTCC TACGGGAGGCAGCAGTGGGGAATATTGCACAATGGGCGCAAGCCTGATGCAGCGACGCCG CGTGAGGGATGACGGCCTTCGGGTTGTAAACCTCTTTCAGCAGGGACGAAGCGCAAGTGA CGGTACCTGCAGAAGAAGCACCGGCTAACTACG…
PMB103	OTU103	Streptomyces	TGGCGAACGGGTGAGTAACACGTGGGCAATCTGCCCTGCACTCTGGGACAAGCCCTGGAA ACGGGGTCTAATACCGGATATTACCTTTGGGCGCATGCCTGGGGGTGGAAAGCTCCGGCG GTGCAGGATGGGCCCGCGGCCTATCAGCTTGTTGGTGGGGTGATGGCCTACCAAGGCGAC GACGGGTAGCCGGCCTGAGAGGGCGACCGGCCACACTGGGACTGAGACACGGCCCAGACT CCTACGGGAGGCAGCAGTGGGGAATATTGCACAATGGGCGAAAGCCTGATGCAGCGACGC CGCGTGAGGGATGACGGCCTTCGGGTTGTAAACCTCTTTCAGCAGGGAAGAAGCGAAAGT GACGGTACCTGCAGAAGAAGCGCCGGCTAACTA…
PMB104	OTU104	Streptomyces	GGCGAACGGGTGAGTAACACGTGGGCAATCTGCCCTGCACTCTGGGACAAGCCCTGGAAA CGGGGTCTAATACCGGATATGACCGTCTGCCGCATGGTGGATGGTGTAAAGCTCCGGCGG TGCAGGATGAGCCCGCGGCCTATCAGCTTGTTGGTGAGGTAGTGGCTCACCAAGGCGACG ACGGGTAGCCGGCCTGAGAGGGCGACCGGCCACACTGGGACTGAGACACGGCCCAGACTC CTACGGGAGGCAGCAGTGGGGAATATTGCACAATGGGCGAAAGCCTGATGCAGCGACGCC GCGTGAGGGATGACGGCCTTCGGGTTGTAAACCTCTTTCAGCAGGGAAGAAGCGAAAGTG ACGGTACCTGCAGAAGAAGCGCCGGCTAACTAC…
PMB105	OTU105	Streptomyces	TGGCGAACGGGTGAGTAACACGTGGGCAATCTGCCCTGCACTCTGGGACAAGCCCTGGAA ACGGGGTCTAATACCGGATATGACTGTCCATCGCATGGTGGATGGTGTAAAGCTCCGGCG GTGCAGGATGAGCCCGCGGCCTATCAGCTTGTTGGTGAGGTAGTGGCTCACCAAGGCGAC GACGGGTAGCCGGCCTGAGAGGGCGACCGGCCACACTGGGACTGAGACACGGCCCAGACT CCTACGGGAGGCAGCAGTGGGGAATATTGCACAATGGGCGAAAGCCTGATGCAGCGACGC CGCGTGAGGGATGACGGCCTTCGGGTTGTAAACCTCTTTCAGCAGGGAAGAAGCGAAAGT GACGGTACCTGCAGAAGAAGCGCCGGCTAACTA…
PMB106	OTU106	Streptomyces	GGCGAACGGGTGAGTAACACGTGGGCAATCTGCCCTGCACTCTGGGACAAGCCCTGGAAA CGGGGTCTAATACCGGATATGACTGTCCGCCGCATGGTGGATGGTGTAAAGCTCCGGCGG TGCAGGATGAGCCCGCGGCCTATCAGCTTGTTGGTGAGGTAGTGGCTCACCAAGGCGACG ACGGGTAGCCGGCCTGAGAGGGCGACCGGCCACACTGGGACTGAGACACGGCCCAGACTC CTACGGGAGGCAGCAGTGGGGAATATTGCACAATGGGCGAAAGCCTGATGCAGCGACGCC GCGTGAGGGATGACGGCCTTCGGGTTGTAAACCTCTTTCAGCAGGGAAGAAGCGAAAGTG ACGGTACCTGCAGAAGAAGCGCCGGCTAACTAC…
PMB107	OTU107	Streptomyces	AACGGGTGAGTAACACGTGGGCAATCTGCCCTGCACTCTGGGACAAGCCCTGGAAACGGG GTCTAATACCGGATATGACTGTCCATCGCATGGTGGATGGTGTAAAGCTCCGGCGGTGCA GGATGAGCCCGCGGCCTATCAGCTTGTTGGTGAGGTAGTGGCTCACCAAGGCGACGACGG GTAGCCGGCCTGAGAGGGCGACCGGCCACACTGGGACTGAGACACGGCCCAGACTCCTAC GGGAGGCAGCAGTGGGGAATATTGCACAATGGGCGAAAGCCTGATGCAGCGACGCCGCGT GAGGGATGACGGCCTTCGGGTTGTAAACCTCTTTCAGCAGGGAAGAAGCGAAAGTGACGG TACCTGCAGAAGAAGCGCCGGCTAACTACGTGC…
PMB108	OTU108	Streptomyces	GCGAACGGGTGAGTAACACGTGGGCAATCTGCCCTGCACTCTGGGACAAGCCCTGGAAAC GGGGTCTAATACCGGATATGACCGTCTGCCGCATGGTGGATGGTGTAAAGCTCCGGCGGT GCAGGATGAGCCCGCGGCCTATCAGCTTGTTGGTGAGGTAGTGGCTCACCAAGGCGACGA CGGGTAGCCGGCCTGAGAGGGCGACCGGCCACACTGGGACTGAGACACGGCCCAGACTCC TACGGGAGGCAGCAGTGGGGAATATTGCACAATGGGCGAAAGCCTGATGCAGCGACGCCG CGTGAGGGATGACGGCCTTCGGGTTGTAAACCTCTTTCAGCAGGGAAGAAGCGAAAGTGA CGGTACCTGCAGAAGAAGCGCCGGCTAACTACG…
PMB109	OTU109	Streptomyces	GTGGCGAACGGGTGAGTAACACGTGGGCAATCTGCCCTGCACTCTGGGACAAGCCCTGGA AACGGGGTCTAATACCGGATACTGACCCGCTTGGGCATCCAAGCGGTTCGAAAGCTCCGG CGGTGCAGGATGAGCCCGCGGCCTATCAGCTTGTTGGTGAGGTAATGGCTCACCAAGGCG ACGACGGGTAGCCGGCCTGAGAGGGCGACCGGCCACACTGGGACTGAGACACGGCCCAGA CTCCTACGGGAGGCAGCAGTGGGGAATATTGCACAATGGGCGAAAGCCTGATGCAGCGAC GCCGCGTGAGGGATGACGGCCTTCGGGTTGTAAACCTCTTTCAGCAGGGAAGAAGCGAAA GTGACGGTACCTGCAGAAGAAGCGCCGGCTAAC…
PMB110	OTU110	Streptomyces	AACGGGTGAGTAACACGTGGGCAATCTGCCCTGCACTCTGGGACAAGCCCTGGAAACGGG GTCTAATACCGGATATGACACGGGATCGCATGGTCTCCGTGTGGAAAGCTCCGGCGGTGC AGGATGAGCCCGCGGCCTATCAGCTTGTTGGTGGGGTGATGGCCTACCAAGGCGACGACG GGTAGCCGGCCTGAGAGGGCGACCGGCCACACTGGGACTGAGACACGGCCCAGACTCCTA CGGGAGGCAGCAGTGGGGAATATTGCACAATGGGCGCAAGCCTGATGCAGCGACGCCGCG TGAGGGATGACGGCCTTCGGGTTGTAAACCTCTTTCAGCAGGGAAGAAGCGCAAGTGACG GTACCTGCAGAAGAAGCACCGGCTAACTACGTG…
PMB111	OTU111	Streptomyces	CTCGGCGAACGGGTGAGTAACACGTGGGCAATCTGCCCTGCACTCTGGGACAAGCCCTGG AAACGGGGTCTAATACCGGATATGACACGGGATCGCATGGTCTCCGTGTGGAAAGCTCCG GCGGTGCAGGATGAGCCCGCGGCCTATCAGCTTGTTGGTGGGGTGATGGCCTACCAAGGC GACGACGGGTAGCCGGCCTGAGAGGGCGACCGGCCACACTGGGACTGAGACACGGCCCAG ACTCCTACGGGAGGCAGCAGTGGGGAATATTGCACAATGGGCGCAAGCCTGATGCAGCGA CGCCGCGTGAGGGATGACGGCCTTCGGGTTGTAAACCTCTTTCAGCAGGGAAGAAGCGCG AGTGACGGTACCTGCAGAAGAAGCACCGGCTAA…
PMB112	OTU112	Streptomyces	GGATTAGTGGCGAACGGGTGAGTAACACGTGGGCAATCTGCCCTGCACTCTGGGACAAGC CCTGGAAACGGGGTCTAATACCGGATATGACACGGGATCGCATGGTCTCCGTGTGGAAAG CTCCGGCGGTGCAGGATGAGCCTGCGGCCTATCAGCTTGTTGGTGGGGTGATGGCCTACC AAGGCGACGACGGGTAGCCGGCCTGAGAGGGCGACCGGCCACACTGGGACTGAGACACGG CCCAGACTCCTACGGGAGGCAGCAGTGGGGAATATTGCACAATGGGCGCAAGCCTGATGC AGCGACGCCGCGTGAGGGATGACGGCCTTCGGGTTGTAAACCTCTTTCAGCAGGGAAGAA GCGCGAGTGACGGTACCTGCAGAAGAAGCACCG…
PMB113	OTU113	Streptomyces	GATTAGTGGCGAACGGGTGAGTAACACGTGGGCAATCTGCCCTGCACTCTGGGACAAGCC CTGGAAACGGGGTCTAATACCGGATATGACACGGGATCGCATGGTCTCCGTGTGGAAAGC TCCGGCGGTGCAGGATGAGCCCGCGGCCTATCAGCTTGTTGGTGGGGTGATGGCCTACCA AGGCGACGACGGGTAGCCGGCCTGAGAGGGCGACCGGCCACACTGGGACTGAGACACGGC CCAGACTCCTACGGGAGGCAGCAGTGGGGAATATTGCACAATGGGCGCAAGCCTGATGCA GCGACGCCGCGTGAGGGATGACGGCCTTCGGGTTGTAAACCTCTTTCAGCAGGGAAGAAG CGCGAGTGACGGTACCTGCAGAAGAAGCACCGG…
PMB114	OTU114	Streptomyces	TGGCGAACGGGTGAGTAACACGTGGGCAATCTGCCCTGCACTCTGGGACAAGCCCTGGAA ACGGGGTCTAATACCGGATATGACACGGGATCGCATGGTCTCCGTGTGGAAAGCTCCGGC GGTGCAGGATGAGCCCGCGGCCTATCAGCTTGTTGGTGGGGTGATGGCCTACCAAGGCGA CGACGGGTAGCCGGCCTGAGAGGGCGACCGGCCACACTGGGACTGAGACACGGCCCAGAC TCCTACGGGAGGCAGCAGTGGGGAATATTGCACAATGGGCGCAAGCCTGATGCAGCGACG CCGCGTGAGGGATGACGGCCTTCGGGTTGTAAACCTCTTTCAGCAGGGAAGAAGCGCGAG TGACGGTACCTGCAGAAGAAGCACCGGCTAACT…
PMB115	OTU115	Streptomyces	GGCGAACGGGTGAGTAACACGTGGGCAATCTGCCCTGCACTCTGGGACAAGCCCTGGAAA CGGGGTCTAATACCGGATATGACACGGGATCGCATGGTCTCCGTGTGGAAAGCTCCGGCG GTGCAGGATGAGCCCGCGGCCTATCAGCTTGTTGGTGGGGTGATGGCCTACCAAGGCGAC GACGGGTAGCCGGCCTGAGAGGGCGACCGGCCACACTGGGACTGAGACACGGCCCAGACT CCTACGGGAGGCAGCAGTGGGGAATATTGCACAATGGGCGCAAGCCTGATGCAGCGACGC CGCGTGAGGGATGACGGCCTTCGGGTTGTAAACCTCTTTCAGCAGGGAAGAAGCGCGAGT GACGGTACCTGCAGAAGAAGCACCGGCTAACTA…
PMB116	OTU116	Streptomyces	TGGCGAACGGGTGAGTAACACGTGGGCAATCTGCCCTGCACTCTGGGACAAGCCCTGGAA ACGGGGTCTAATACCGGATATGACACGGGATCGCATGGTCTCCGTGTGGAAAGCTCCGGC GGTGCAGGATGAGCCCGCGGCCTATCAGCTTGTTGGTGGGGTGATGGCCTACCAAGGCGA CGACGGGTAGCCGGCCTGAGAGGGCGACCGGCCACACTGGGACTGAGACACGGCCCAGAC TCCTACGGGAGGCAGCAGTGGGGAATATTGCACAATGGGCGCAAGCCTGATGCAGCGACG CCGCGTGAGGGATGACGGCCTTCGGGTTGTAAACCTCTTTCAGCAGGGAAGAAGCGCGAG TGACGGTACCTGCAGAAGAAGCACCGGCTAACT…
PMB117	OTU117	Streptomyces	CGGTGGGGATTAGTGGCGAACGGGTGAGTAACACGTGGGCAATCTGCCCTGCACTCTGGG ACAAGCCCTGGAAACGGGGTCTAATACCGGATACTGATCCGCCTGGGCATCCAGGCGGTT CGAAAGCTCCGGCGGTGCAGGATGAGCCCGCGGCCTATCAGCTTGTTGGTGAGGTAGTGG CTCACCAAGGCGACGACGGGTAGCCGGCCTGAGAGGGCGACCGGCCACACTGGGACTGAG ACACGGCCCAGACTCCTACGGGAGGCAGCAGTGGGGAATATTGCACAATGGGCGAAAGCC TGATGCAGCGACGCCGCGTGAGGGATGACGGCCTTCGGGTTGTAAACCTCTTTCAGCAGG GAAGAAGCGAAAGTGACGGTACCTGCAGAAGAA…
PMB118	OTU118	Streptomyces	AGTGGCGAACGGGTGAGTAACACGTGGGCAATCTGCCCTTCACTCTGGGACAAGCCCTGG AAACGGGGTCTAATACCGGATAACACTCTGTCCCGCATGGGATGGGGTTAAAAGCTCCGG CGGTGAAGGATGAGCCCGCGGCCTATCAGCTTGTTGGTGGGGTAATGGCCTACCAAGGCG ACGACGGGTAGCCGGCCTGAGAGGGCGACCGGCCACACTGGGACTGAGACACGGCCCAGA CTCCTACGGGAGGCAGCAGTGGGGAATATTGCACAATGGGCGAAAGCCTGATGCAGCGAC GCCGCGTGAGGGATGACGGCCTTCGGGTTGTAAACCTCTTTCAGCAGGGAAGAAGCGAAA GTGACGGTACCTGCAGAAGAAGCGCCGGCTAAC…
PMB119	OTU119	Streptomyces	TTAGTGGCGAACGGGTGAGTAACACGTGGGCAATCTGCCCTGCACTCTGGGACAAGCCCT GGAAACGGGGTCTAATACCGGATATGACCACCGGCCGCATGGTCTGGTGGTGGAAAGCTC CGGCGGTGCAGGATGAGCCCGCGGCCTATCAGCTTGTTGGTGGGGTGATGGCCTACCAAG GCGACGACGGGTAGCCGGCCTGAGAGGGCGACCGGCCACACTGGGACTGAGACACGGCCC AGACTCCTACGGGAGGCAGCAGTGGGGAATATTGCACAATGGGCGCAAGCCTGATGCAGC GACGCCGCGTGAGGGATGACGGCCTTCGGGTTGTAAACCTCTTTCAGCAGGGAAGAAGCG CAAGTGACGGTACCTGCAGAAGAAGCACCGGCT…
PMB120	OTU120	Streptomyces	AGTGGCGAACGGGTGAGTAACACGTGGGCAATCTGCCCTGCACTCTGGGACAAGCCCTGG AAACGGGGTCTAATACCGGATATGACCACCGGCCGCATGGTCTGGTGGTGGAAAGCTCCG GCGGTGCAGGATGAGCCCGCGGCCTATCAGCTTGTTGGTGGGGTGATGGCCTACCAAGGC GACGACGGGTAGCCGGCCTGAGAGGGCGACCGGCCACACTGGGACTGAGACACGGCCCAG ACTCCTACGGGAGGCAGCAGTGGGGAATATTGCACAATGGGCGCAAGCCTGATGCAGCGA CGCCGCGTGAGGGATGACGGCCTTCGGGTTGTAAACCTCTTTCAGCAGGGAAGAAGCGCG AGTGACGGTACCTGCAGAAGAAGCACCGGCTAA…
PMB121	OTU121	Streptomyces	GATTAGTGGCGAACGGGTGAGTAACACGTGGGCAATCTGCCCTGCACTCTGGGATAAGCC CGGGAAACTGGGTCTAATACCGGATACGACACTCCGAGGCATCTTGGGGTGTGGAAAGTT CCGGCGGTGCAGGATGAGCCCGCGGCCTATCAGCTTGTTGGTGGGGTAATGGCCTACCAA GGCGACGACGGGTAGCCGGCCTGAGAGGGTGACCGGCCACACTGGGACTGAGACACGGCC CAGACTCCTACGGGAGGCAGCAGTGGGGAATATTGCACAATGGGCGAAAGCCTGATGCAG CGACGCCGCGTGAGGGATGACGGCCTTCGGGTTGTAAACCTCTTTCAGCAGGGAAGAAGC GAAAGTGACGGTACCTGCAGAAGAAGCACCGGC…
PMB122	OTU122	Streptomyces	GAACGGGTGAGTAACACGTGGGCAATCTGCCCTTCACTCTGGGACAAGCCCTGGAAACGG GGTCTAATACCGGATACTGACCCTCGCAGGCATCTGCGAGGTTCGAAAGCTCCGGCGGTG AAGGATGAGCCCGCGGCCTATCAGCTTGTTGGTGAGGTAATGGCTCACCAAGGCGACGAC GGGTAGCCGGCCTGAGAGGGCGACCGGCCACACTGGGACTGAGACACGGCCCAGACTCCT ACGGGAGGCAGCAGTGGGGAATATTGCACAATGGGCGAAAGCCTGATGCAGCGACGCCGC GTGAGGGATGACGGCCTTCGGGTTGTAAACCTCTTTCAGCAGGGAAGAAGCGAAAGTGAC GGTACCTGCAGAAGAAGCGCCGGCTAACTACGT…
PMB123	OTU123	Streptomyces	GGCGAACGGGTGAGTAACACGTGGGCAATCTGCCCTTCACTCTGGGACAAGCCCTGGAAA CGGGGTCTAATACCGGATACTGACCTGCCAAGGCATCTTGGCGGGTCGAAAGCTCCGGCG GTGAAGGATGAGCCCGCGGCCTATCAGCTTGTTGGTGAGGTAATGGCTCACCAAGGCGAC GACGGGTAGCCGGCCTGAGAGGGCGACCGGCCACACTGGGACTGAGACACGGCCCAGACT CCTACGGGAGGCAGCAGTGGGGAATATTGCACAATGGGCGAAAGCCTGATGCAGCGACGC CGCGTGAGGGATGACGGCCTTCGGGTTGTAAACCTCTTTCAGCAGGGAAGAAGCGAAAGT GACGGTACCTGCAGAAGAAGCGCCGGCTAACTA…
PMB124	OTU124	Streptomyces	GAACGGGTGAGTAACACGTGGGCAATCTGCCCTTCACTCTGGGACAAGCCCTGGAAACGG GGTCTAATACCGGATAATACTTTCTCCCTCCTGGGAGAAGGTTGAAAGCTCCGGCGGTGA AGGATGAGCCCGCGGCCTATCAGCTAGTTGGTGGGGTAATGGCCTACCAAGGCGACGACG GGTAGCCGGCCTGAGAGGGCGACCGGCCACACTGGGACTGAGACACGGCCCAGACTCCTA CGGGAGGCAGCAGTGGGGAATATTGCACAATGGGCGAAAGCCTGATGCAGCGACGCCGCG TGAGGGATGACGGCCTTCGGGTTGTAAACCTCTTTCAGCAGGGAAGAAGCGAAAGTGACG GTACCTGCAGAAGAAGCGCCGGCTAACTACGTG…
PMB125	OTU125	Streptomyces	AGTGGCGAACGGGTGAGTAACACGTGGGCAATCTGCCCTTCACTCTGGGACAAGCCCTGG AAACGGGGTCTAATACCGGATAACACTCTGTCCCGCATGGGACGGGGTTAAAAGCTCCGG CGGTGAAGGATGAGCCCGCGGCCTATCAGCTTGTTGGTGGGGTGATGGCCTACCAAGGCG ACGACGGGTAGCCGGCCTGAGAGGGCGACCGGCCACACTGGGACTGAGACACGGCCCAGA CTCCTACGGGAGGCAGCAGTGGGGAATATTGCACAATGGGCGAAAGCCTGATGCAGCGAC GCCGCGTGAGGGATGACGGCCTTCGGGTTGTAAACCTCTTTCAGCAGGGAAGAAGCGAAA GTGACGGTACCTGCAGAAGAAGCGCCGGCTAAC…
PMB126	OTU126	Streptomyces	CGAACGGGTGAGTAACACGTGGGCAATCTGCCCTTCACTCTGGGACAAGCCCTGGAAACG GGGTCTAATACCGGATAACACTCTGTCCCGCATGGGACGGGGTTAAAAGCTCCGGCGGTG AAGGATGAGCCCGCGGCCTATCAGCTTGTTGGTGGGGTGATGGCCTACCAAGGCGACGAC GGGTAGCCGGCCTGAGAGGGCGACCGGCCACACTGGGACTGAGACACGGCCCAGACTCCT ACGGGAGGCAGCAGTGGGGAATATTGCACAATGGGCGAAAGCCTGATGCAGCGACGCCGC GTGAGGGATGACGGCCTTCGGGTTGTAAACCTCTTTCAGCAGGGAAGAAGCGAAAGTGAC GGTACCTGCAGAAGAAGCGCCGGCTAACTACGT…
PMB127	OTU127	Streptomyces	CGAACGGGTGAGTAACACGTGGGCAATCTGCCCTTCACTCTGGGACAAGCCCTGGAAACG GGGTCTAATACCGGATAACACTCTGTCCCGCATGGGACGGGGTTAAAAGCTCCGGCGGTG AAGGATGAGCCCGCGGCCTATCAGCTTGTTGGTGGGGTGATGGCCTACCAAGGCGACGAC GGGTAGCCGGCCTGAGAGGGCGACCGGCCACACTGGGACTGAGACACGGCCCAGACTCCT ACGGGAGGCAGCAGTGGGGAATATTGCACAATGGGCGAAAGCCTGATGCAGCGACGCCGC GTGAGGGATGACGGCCTTCGGGTTGTAAACCTCTTTCAGCAGGGAAGAAGCGAAAGTGAC GGTACCTGCAGAAGAAGCGCCGGCTAACTACGT…
PMB128	OTU128	Streptomyces	TAGTGGCGAACGGGTGAGTAACACGTGGGCAATCTGCCCTGCACTCTGGGACAAGCCCTG GAAACGGGGTCTAATACCGGATACTGATCCTTGCGGGCATCTGCGAGGTTCGAAAGCTCC GGCGGTGCAGGATGAGCCCGCGGCCTATCAGCTTGTTGGTGAGGTAATGGCTCACCAAGG CGACGACGGGTAGCCGGCCTGAGAGGGCGACCGGCCACACTGGGACTGAGACACGGCCCA GACTCCTACGGGAGGCAGCAGTGGGGAATATTGCACAATGGGCGAAAGCCTGATGCAGCG ACGCCGCGTGAGGGATGACGGCCTTCGGGTTGTAAACCTCTTTCAGCAGGGAAGAAGCGA AAGTGACGGTACCTGCAGAAGAAGCGCCGGCTA…
PMB129	OTU129	Streptomyces	CGAACGGGTGAGTAACACGTGGGCAATCTGCCCTGCACTCTGGGACAAGCCCTGGAAACG GGGTCTAATACCGGATACTGACCCTCGCAGGCATCTGCGAGGTTCGAAAGCTCCGGCGGT GCAGGATGAGCCCGCGGCCTATCAGCTAGTTGGTGAGGTAATGGCTCACCAAGGCGACGA CGGGTAGCCGGCCTGAGAGGGCGACCGGCCACACTGGGACTGAGACACGGCCCAGACTCC TACGGGAGGCAGCAGTGGGGAATATTGCACAATGGGCGAAAGCCTGATGCAGCGACGCCG CGTGAGGGATGACGGCCTTCGGGTTGTAAACCTCTTTCAGCAGGGAAGAAGCGAAAGTGA CGGTACCTGCAGAAGAAGCGCCGGCTAACTACG…
PMB130	OTU130	Streptomyces	TAGTGGCGAACGGGTGAGTAACACGTGGGCAATCTGCCCTGCACTCTGGGACAAGCCCTG GAAACGGGGTCTAATACCGGATATTGACCTTCACGGGCATCTGTGAGGTTCGAAAGCTCC GGCGGTGCAGGATGAGCCCGCGGCCTATCAGCTTGTTGGTGAGGTAATGGCTCACCAAGG CGACGACGGGTAGCCGGCCTGAGAGGGCGACCGGCCACACTGGGACTGAGACACGGCCCA GACTCCTACGGGAGGCAGCAGTGGGGAATATTGCACAATGGGCGAAAGCCTGATGCAGCG ACGCCGCGTGAGGGATGACGGCCTTCGGGTTGTAAACCTCTTTCAGCAGGGAAGAAGCGA AAGTGACGGTACCTGCAGAAGAAGCGCCGGCTA…
PMB131	OTU131	Streptomyces	CGAACGGGTGAGTAACACGTGGGCAATCTGCCCTTCACTCTGGGACAAGCCCTGGAAACG GGGTCTAATACCGGATAACACTCTCTCTCGCATGGGAGAGGGTTGAAAGCTCCGGCGGTG AAGGATGAGCCCGCGGCCTATCAGCTAGTTGGTGAGGTAGAAGCTCACCAAGGCGACGAC GGGTAGCCGGCCTGAGAGGGCGACCGGCCACACTGGGACTGAGACACGGCCCAGACTCCT ACGGGAGGCAGCAGTGGGGAATATTGCACAATGGGCGAAAGCCTGATGCAGCGACGCCGC GTGAGGGATGACGGCCTTCGGGTTGTAAACCTCTTTCAGCAGGGAAGAAGCGAAAGTGAC GGTACCTGCAGAAGAAGCGCCGGCTAACTACGT…
PMB132	OTU132	Streptomyces	TGGCGAACGGGTGAGTAACACGTGGGCAATCTGCCCTGCACTCTGGGACAAGCCCTGGAA ACGGGGTCTAATACCGGATACTGATCCTCGCAGGCATCTGTGAGGTTCGAAAGCTCCGGC GGTGCAGGATGAGCCCGCGGCCTATCAGCTTGTTGGTGAGGTAATGGCTCACCAAGGCGA CGACGGGTAGCCGGCCTGAGAGGGCGACCGGCCACACTGGGACTGAGACACGGCCCAGAC TCCTACGGGAGGCAGCAGTGGGGAATATTGCACAATGGGCGAAAGCCTGATGCAGCGACG CCGCGTGAGGGATGACGGCCTTCGGGTTGTAAACCTCTTTCAGCAGGGAAGAAGCGAAAG TGACGGTACCTGCAGAAGAAGCGCCGGCTAACT…
PMB133	OTU133	Nocardiopsis	CGAACGGGTGAGTAACACGTGAGTAACCTGCCCCTGACTCTGGGATAAGCGGTGGAAACG CCGTCTAATACCGGATACGACCTTCCGCCTCATGGTGGAGGGTGGAAAGTTTTTTCGGTC AGGGATGGGCTCGCGGCCTATCAGCTTGTTGGTGGGGTAACGGCCTACCAAGGCGATTAC GGGTAGCCGGCCTGAGAGGGCGACCGGCCACACTGGGACTGAGACACGGCCCAGACTCCT GCGGGAGGCAGCAGTGGGGAATATTGCGCAATGGGCGAAAGCCTGACGCAGCGACGCCGC GTGGGGGATGACGGCCTTCGGGTTGTAAACCTCTTTTACCACCAACGCAGGCTCCGGGTT TTCTCGGGGTTGACGGTAGGTGGGGAATAAGGA…
PMB134	OTU134	Nocardiopsis	CGGCGAACGGGTGAGTAACACGTGAGCAACCTGCCCCTGACTCTGGGATAAGCGGTGGAA ACGCCGTCTAATACCGGATACGACCTTCCGCCTCATGGTGGAGGGTGGAAAGTTTTTTCG GTCAGGGATGGGCTCGCGGCCTATCAGCTTGTTGGTGGGGTAACGGCCTACCAAGGCGAT TACGGGTAGCCGGCCTGAGAGGGCGACCGGCCACACTGGGACTGAGACACGGCCCAGACT CCTGCGGGAGGCAGCAGTGGGGAATATTGCGCAATGGGCGAAAGCCTGACGCAGCGACGC CGCGTGGGGGATGACGGCCTTCGGGTTGTAAACCTCTTTTACCACCAACGCAGGCTCCGG GTTTTCTCGGGGTTGACGGTAGGTGGGGAATAA…
PMB135	OTU135	Nocardiopsis	ACGGGTGAGTAACACGTGAGCAACCTGCCCCTGACTCCGGGATAAGCGGTGGAAACGCCG TCTAATACCGGATACGACCTCCCACCTCATGGTGGAGGGTGGAAAGTTTTTCGGTCAGGG ATGGGCTCGCGGCCTATCAGCTTGTTGGTGGGGTAACGGCCTACCAAGGCGATTACGGGT AGCCGGCCTGAGAGGGCGACCGGCCACACTGGGACTGAGACACGGCCCAGACTCCTGCGG GAGGCAGCAGTGGGGAATATTGCGCAATGGGCGAAAGCCTGACGCAGCGACGCCGCGTGG GGGATGACGGCCTTCGGGTTGTAAACCTCTTTTACCACCAACGCAGGCCCCTGGTTCTCT GGGGGTTGACGGTAGGTGGGGAATAAGGACCGG…
PMB136	OTU136	Nocardiopsis	GGCGAACGGGTGAGTAACACGTGAGCAACCTGCCCCTGACTCCGGGATAAGCGGTGGAAA CGCCGTCTAATACCGGATACGACCCGCCACCTCATGGTGGAGGGTGGAAAGTTTTTCGGT CAGGGATGGGCTCGCGGCCTATCAGCTTGTTGGTGGGGTAACGGCCTACCAAGGCGATTA CGGGTAGCCGGCCTGAGAGGGCGACCGGCCACACTGGGACTGAGACACGGCCCAGACTCC TGCGGGAGGCAGCAGTGGGGAATATTGCGCAATGGGCGAAAGCCTGACGCAGCGACGCCG CGTGGGGGATGACGGCCTTCGGGTTGTAAACCTCTTTTACCACCAACGCAGGCTCGAAGT TCTCTTCGGGTTGACGGTAGGTGGGGAATAAGG…
PMB137	OTU137	Nocardiopsis	GGCGAACGGGTGAGTAACACGTGAGCAACCTGCCCCTGACTCTGGGATAAGCGGTGGAAA CGCCGTCTAATACCGGATACGACCCGCCACCTCATGGTGGAGGGTGGAAAGTTTTTCGGT CAGGGATGGGCTCGCGGCCTATCAGCTTGTTGGTGGGGTAACGGCCTACCAAGGCGATTA CGGGTAGCCGGCCTGAGAGGGCGACCGGCCACACTGGGACTGAGACACGGCCCAGACTCC TGCGGGAGGCAGCAGTGGGGAATATTGCGCAATGGGCGAAAGCCTGACGCAGCGACGCCG CGTGGGGGATGACGGCCTTCGGGTTGTAAACCTCTTTTACCACCAACGCAGGCTTCCAGT TCTCTGGAGGTTGACGGTAGGTGGGGAATAAGG…
PMB138	OTU138	Nocardiopsis	CGAGCGGCGAACGGGTGAGTAACACGTGAGCAACCTGCCCCTGACTCCGGGATAAGCGGT GGAAACGCCGTCTAATACCGGATACGACCCGCCACCTCATGGTGGAGGGTGGAAAGTTTT TCGGTCAGGGATGGGCTCGCGGCCTATCAGCTTGTTGGTGGGGTAACGGCCTACCAAGGC GATTACGGGTAGCCGGCCTGAGAGGGCGACCGGCCACACTGGGACTGAGACACGGCCCAG ACTCCTGCGGGAGGCAGCAGTGGGGAATATTGCGCAATGGGCGAAAGCCTGACGCAGCGA CGCCGCGTGGGGGATGACGGCCTTCGGGTTGTAAACCTCTTTTACCACCAACGCAGGCTC GAAGTTCTCTTCGGGTTGACGGTAGGTGGGGAA…
PMB139	OTU139	Nocardiopsis	CGAACGGGTGAGTAACACGTGAGCAACCTGCCCCTGACTCCGGGATAAGCGGTGGAAACG CCGTCTAATACCGGATACGACCCTCCACCTCATGGTGGTGGGTGGAAAGTTTTTCGGTCG GGGATGGGCTCGCGGCCTATCAGCTTGTTGGTGGGGTAACGGCCTACCAAGGCGATTACG GGTAGCCGGCCTGAGAGGGCGACCGGCCACACTGGGACTGAGACACGGCCCAGACTCCTG CGGGAGGCAGCAGTGGGGAATATTGCGCAATGGGCGAAAGCCTGACGCAGCGACGCCGCG TGGGGGATGACGGCCTTCGGGTTGTAAACCTCTTTTACCACTCACGCAGGCTCCACGTTT TCGTGGGGTTGACGGTAGGTGGGGAATAAGGAC…
PMB140	OTU140	Nocardiopsis	GAACGGGTGAGTAACACGTGAGCAACCTGCCCCTGACTCCGGGATAAGCGGTGGAAACGC CGTCTAATACCGGATACGACCCGCCACCTCATGGTGGAGGGTGGAAAGTTTTATCGGTCA GGGATGGGCTCGCGGCCTATCAGCTTGTTGGTGGGGTAACGGCCTACCAAGGCGATTACG GGTAGCCGGCCTGAGAGGGCGACCGGCCACACTGGGACTGAGACACGGCCCAGACTCCTG CGGGAGGCAGCAGTGGGGAATATTGCACAATGGGCGAAAGCCTGATGCAGCGACGCCGCG TGGGGGATGACGGCCTTCGGGTTGTAAACCTCTTTTACCACCAACGCAGGCTCCACGTTC TCGTGGGGTTGACGGTAGGTGGGGAATAAGGAC…
PMB141	OTU141	Nocardiopsis	GCGAACGGGTGAGTAACACGTGAGCAACCTGCCCCTGACTCTGGGATAAGCGGTGGAAAC GCCGTCTAATACCGGATACGACCCGCCACCTCATGGTGGAGGGTGGAAAGTTTTTCGGTC AGGGATGGGCTCGCGGCCTATCAGCTTGTTGGTGGGGTAACGGCCTACCAAGGCGATTAC GGGTAGCCGGCCTGAGAGGGCGACCGGCCACACTGGGACTGAGACACGGCCCAGACTCCT GCGGGAGGCAGCAGTGGGGAATATTGCGCAATGGGCGAAAGCCTGACGCAGCGACGCCGC GTGGGGGATGACGGCCTTCGGGTTGTAAACCTCTTTTACCACCAACGCAGGCTCGAAGTT CTCTTCGGGTTGACGGTAGGTGGGGAATAAGGA…
PMB142	OTU142	Nonomuraea	GCGGCGAACGGGTGAGTAACACGTGAGCAACCTGCCCCTGACTCTGGGATAAGCCTGGGA AACTGGGTCTAATACCGGATACGACCTCCGGCCGCATGGTCTGGTGGTGGAAAGTTTTTT CGGTTGGGGATGGGCTCGCGGCCTATCAGCTTGTTGGTGGGGTAGTGGCCTACCAAGGCG ACGACGGGTAGCCGGCCTGAGAGGGCGACCGGCCACACTGGGACTGAGACACGGCCCAGA CTCCTACGGGAGGCAGCAGTGGGGAATATTGCGCAATGGGCGGAAGCCTGACGCAGCGAC GCCGCGTGGGGGATGACGGCCTTCGGGTTGTAAACCTCTTTCAGCAGGGACGAAGTTGAC GTGTACCTGCAGAAGAAGCGCCGGCTAACTACG…
PMB143	OTU143	Nonomuraea	GGCGAACGGGTGAGTAACACGTGAGTAACCTGCCCCTGACTCTGGGATAAGCCCGGGAAA CTGGGTCTAATACCGGATACGACCACTCCAGGCATCTGATGGTGGTGGAAAGATTTTTCG GTTGGGGATGGGCTCGCGGCCTATCAGCTTGTTGGTGGGGTAGTGGCCTACCAAGGCGAC GACGGGTAGCCGGCCTGAGAGGGCGACCGGCCACACTGGGACTGAGACACGGCCCAGACT CCTACGGGAGGCAGCAGTGGGGAATATTGCGCAATGGGCGGAAGCCTGACGCAGCGACGC CGCGTGGGGGATGACGGCCTTCGGGTTGTAAACCTCTTTCAGCAGGGACGAAGTTGACGT GTACCTGCAGAAGAAGCGCCGGCTAACTACGTG…
PMB144	OTU144	Actinomadura	CGAACGGGTGAGTAACACGTGAGCAACCTGCCCCTGACTCTGGGATAAGCCCGGGAAACT GGGTCTAATACCGGATATGACCACTGGTCGCATGATCGTGTGGTGGAAAGTTTTTCGGTT GGGGATGGGCTCGCGGCCTATCAGCTTGTTGGTGGGGTGATGGCCTACCAAGGCGACGAC GGGTAACCGGCCTGAGAGGGCGACCGGTCACACTGGGACTGAGACACGGCCCAGACTCCT ACGGGAGGCAGCAGTGGGGAATATTGCGCAATGGGCGGAAGCCTGACGCAGCGACGCCGC GTGAGGGATGACGGCCTTCGGGTTGTAAACCTCTTTCAGCAGGGACGAAGCTAACGTGAC GGTACCTGCAGAAGAAGCGCCGGCTAACTACGT…
PMB145	OTU145	Actinomadura	CGAGCGGCGAACGGGTGAGTAACACGTGAGCAACCTGCCCTTGACTCTGGGATAAGCCCG GGAAACCAGGTCTAATACCGGATACGACCATCTCTCTCCTGTGATGATGGTGGAAAGATT TATCGGTCAGGGATGGGCTCGCGGCCTATCAGCTTGTTGGTGGGGTAACGGCCTACCAAG GCGACGACGGGTAACCGGCCTGAGAGGGCGACCGGTCACACTGGGACTGAGACACGGCCC AGACTCCTACGGGAGGCAGCAGTGGGGAATATTGCGCAATGGGCGAAAGCCTGACGCAGC GACGCCGCGTGAGGGATGACGGCCTTCGGGTTGTAAACCTCTTTCAGCAGGGACGAAGCG AAAGTGACGGTACCTGCAGAAGAAGCGCCGGCT…
PMB146	OTU146	Deinococcus	ACGGGTGAGTAACACGTAACTGACCTACCCCCAAGTCGCGGATAACTGGCCGAAAGGTCA GCTAATACGTGATGTGATGTCCCCTTTCTGGGGGGCCATTAAAGGTTTACTGCTTGGGGA TGGGGTTGCGTTCCATCAGCTAGTTGGCGGGGTAAAGGCCCACCAAGGCAACGACGGATA GCCGGCCTGAGAGGGTGGCCGGCCACAGGGGCACTGAGACACGGGTCCCACTCCTACGGG AGGCAGCAGTTAGGAATCTTCCACAATGGGCGAAAGCCTGATGGAGCGACGCCGCGTGAG GGATGAAGGTTCTCGGATCGTAAACCTCTGAATCAGGGACGAAAGACGCGTAAGCGGGAT GACGGTACCTGAGTAATAGCACCGGCTAACTCC…
PMB147	OTU147	Deinococcus	CACGGGTGTAGTAACACGTAACTGACCTACCCCCAAGTCGCGGATAACTGGCCGAAAGGT CAGCTAATACGTGATGTGATGTCCCCTTTCTGGGGGGCCATTAAAGGTTTACTGCTTGGG GATGGGGTTGCGTTCCATCAGCTAGTTGGCGGGGTAAAGGCCCACCAAGGCAACGACGGA TAGCCGGCCTGAGAGGGTGGCCGGCCACAGGGGCACTGAGACACGGGTCCCACTCCTACG GGAGGCAGCAGTTAGGAATCTTCCACAATGGGCGAAAGCCTGATGGAGCGACGCCGCGTG AGGGATGAAGGTTCTCGGATCGTAAACCTCTGAATCAGGGACGAAAGACGCGTAAGCGGG ATGACGGTACCTGAGTAATAGCACCGGCTAACT…
PMB148	OTU148	Deinococcus	GTGAGTAACACGTAACTGACCTACCCCCAAGTCGCGGATAACTGGCCGAAAGGTCAGCTA ATACGTGATGTGATGTCCCCTTTCTGGAGGGCCATTAAAGGTTTACTGCTTGGGGATGGG GTTGCGTTCCATCAGCTAGTTGGCGGGGTAAAGGCCCACCAAGGCAACGACGGATAGCCG GCCTGAGAGGGTGGCCGGCCACAGGGGCACTGAGACACGGGTCCCACTCCTACGGGAGGC AGCAGTTAGGAATCTTCCACAATGGGCGAAAGCCTGATGGAGCGACGCCGCGTGAGGGAT GAAGGTTCTCGGATCGTAAACCTCTGAATCAGGGACGAAAGACGCGTAAGCGGGATGACG GTACCTGAGTAATAGCACCGGCTAACTCCGTGC…
PMB149	OTU149	Bacillus	TTAGCGGCGGACGGGTGAGTAACACGTGGGTAACCTGCCTGTAAGACTGGGATAACTCCG GGAAACCGGAGCTAATACCGGATAGTTCCTTGAACCGCATGGTTCAAGGATGAAAGACGG TTTCGGCTGTCACTTACAGATGGACCCGCGGCGCATTAGCTAGTTGGTGAGGTAACGGCT CACCAAGGCGACGATGCGTAGCCGACCTGAGAGGGTGATCGGCCACACTGGGACTGAGAC ACGGCCCAGACTCCTACGGGAGGCAGCAGTAGGGAATCTTCCGCAATGGACGAAAGTCTG ACGGAGCAACGCCGCGTGAGTGATGAAGGTTTTCGGATCGTAAAGCTCTGTTGTTAGGGA AGAACAAGTGCAAGAGTAACTGCTTGCACCTTG…
PMB150	OTU150	Bacillus	CGGATGTTAGCGGCGGACGGGTGAGTAACACGTGGGTAACCTGCCTGTAAGACTGGGATA ACTCCGGGAAACCGGAGCTAATACCGGATAGTTCCTTGAACCGCATGGTTCAAGGATGAA AGACGGTTTCGGCTGTCACTTACAGATGGACCCGCGGCGCATTAGCTAGTTGGTGAGGTA ACGGCTCACCAAGGCGACGATGCGTAGCCGACCTGAGAGGGTGATCGGCCACACTGGGAC TGAGACACGGCCCAGACTCCTACGGGAGGCAGCAGTAGGGAATCTTCCGCAATGGACGAA AGTCTGACGGAGCAACGCCGCGTGAGTGATGAAGGTTTTCGGATCGTAAAGCTCTGTTGT TAGGGAAGAACAAGTGCAAGAGTAACTGCTTGC…
PMB151	OTU151	Bacillus	GGATGTTAGCGGCGGACGGGTGAGTAACACGTGGGTAACCTGCCTGTAAGACTGGGATAA CTCCGGGAAACCGGAGCTAATACCGGATAGTTCCTTGAACCGCATGGTTCAAGGATGAAA GACGGTTTCGGCTGTCACTTACAGATGGACCCGCGGCGCATTAGCTAGTTGGTGAGGTAA CGGCTCACCAAGGCGACGATGCGTAGCCGACCTGAGAGGGTGATCGGCCACACTGGGACT GAGACACGGCCCAGACTCCTACGGGAGGCAGCAGTAGGGAATCTTCCGCAATGGACGAAA GTCTGACGGAGCAACGCCGCGTGAGTGATGAAGGTTTTCGGATCGTAAAGCTCTGTTGTT AGGGAAGAACAAGTGCAAGAGTAACTGCTTGCA…
PMB152	OTU152	Bacillus	CAGCGGCGGACGGGTGAGTAACACGTGGGTAACCTGCCTGTAAGACTGGGATAACTCCGG GAAACCGGGGCTAATACCGGATAACTCATTTCCTCGCATGAGGAAATGTTGAAAGGTGGC TTTTAGCTATCACTTACAGATGGACCCGCGGCGCATTAGCTAGTTGGTGAGGTAACGGCT CACCAAGGCGACGATGCGTAGCCGACCTGAGAGGGTGATCGGCCACACTGGGACTGAGAC ACGGCCCAGACTCCTACGGGAGGCAGCAGTAGGGAATCTTCCGCAATGGACGAAAGTCTG ACGGAGCAACGCCGCGTGAGTGATGAAGGTTTTCGGATCGTAAAACTCTGTTGTTAGGGA AGAACAAGTACCGTTCGAATAGGGCGGTACCTT…
PMB153	OTU153	Bacillus	TGACGTTAGCGGCGGACGGGTGAGTAACACGTGGGCAACCTGCCTGTAAGACTGGGATAA CTTCGGGAAACCGAAGCTAATACCGGATAGGATCTTCTCCTTCATGGGAGATGATTGAAA GATGGTTTCGGCTATCACTTACAGATGGGCCCGCGGTGCATTAGCTAGTTGGTGAGGTAA CGGCTCACCAAGGCAACGATGCATAGCCGACCTGAGAGGGTGATCGGCCACACTGGGACT GAGACACGGCCCAGACTCCTACGGGAGGCAGCAGTAGGGAATCTTCCGCAATGGACGAAA GTCTGACGGAGCAACGCCGCGTGAGTGATGAAGGCTTTCGGGTCGTAAAACTCTGTTGTT AGGGAAGAACAAGTACGAGAGTAACTGCTCGTA…
PMB154	OTU154	Bacillus	TGACGTTAGCGGCGGACGGGTGAGTAACACGTGGGCAACCTGCCTGTAAGACTGGGATAA CTTCGGGAAACCGAAGCTAATACCGGATAGGATCTTCTCCTTCATGGGAGATGATTGAAA GATGGTTTCGGCTATCACTTACAGATGGGCCCGCGGTGCATTAGCTAGTTGGTGAGGTAA CGGCTCACCAAGGCAACGATGCATAGCCGACCTGAGAGGGTGATCGGCCACACTGGGACT GAGACACGGCCCAGACTCCTACGGGAGGCAGCAGTAGGGAATCTTCCGCAATGGACGAAA GTCTGACGGAGCAACGCCGCGTGAGTGATGAAGGCTTTCGGGTCGTAAAACTCTGTTGTT AGGGAAGAACAAGTACGAGAGTAACTGCTCGTA…
PMB155	OTU155	Bacillus	ACGTTAGCGGCGGACGGGTGAGTAACACGTGGGCAACCTGCCTGTAAGACTGGGATAACT TCGGGAAACCGAAGCTAATACCGGATAGGATCTTCTCCTTCATGGGAGATGATTGAAAGA TGGTTTCGGCTATCACTTACAGATGGGCCCGCGGTGCATTAGCTAGTTGGTGAGGTAACG GCTCACCAAGGCAACGATGCATAGCCGACCTGAGAGGGTGATCGGCCACACTGGGACTGA GACACGGCCCAGACTCCTACGGGAGGCAGCAGTAGGGAATCTTCCGCAATGGACGAAAGT CTGACGGAGCAACGCCGCGTGAGTGATGAAGGCTTTCGGGTCGTAAAACTCTGTTGTTAG GGAAGAACAAGTATGAGAGTAACTGCTCGTACC…
PMB156	OTU156	Bacillus	CTATGACGTTAGCGGCGGACGGGTGAGTAACACGTGGGCAACCTGCCTGTAAGACTGGGA TAACTTCGGGAAACCGAAGCTAATACCGGATAGGATCTTCTCCTTCATGGGAGATGATTG AAAGATGGTTTCGGCTATCACTTACAGATGGGCCCGCGGTGCATTAGCTAGTTGGTGAGG TAACGGCTCACCAAGGCAACGATGCATAGCCGACCTGAGAGGGTGATCGGCCACACTGGG ACTGAGACACGGCCCAGACTCCTACGGGAGGCAGCAGTAGGGAATCTTCCGCAATGGACG AAAGTCTGACGGAGCAACGCCGCGTGAGTGATGAAGGCTTTCGGGTCGTAAAACTCTGTT GTTAGGGAAGAACAAGTACGAGAGTAACTGCTC…
PMB157	OTU157	Bacillus	ATGACGTTAGCGGCGGACGGGTGAGTAACACGTGGGCAACCTGCCTGTAAGACTGGGATA ACTTCGGGAAACCGAAGCTAATACCGGATAGGATCTTCTCCTTCATGGGAGATGATTGAA AGATGGTTTCGGCTATCACTTACAGATGGGCCCGCGGTGCATTAGCTAGTTGGTGAGGTA ACGGCTCACCAAGGCAACGATGCATAGCCGACCTGAGAGGGTGATCGGCCACACTGGGAC TGAGACACGGCCCAGACTCCTACGGGAGGCAGCAGTAGGGAATCTTCCGCAATGGACGAA AGTCTGACGGAGCAACGCCGCGTGAGTGATGAAGGCTTTCGGGTCGTAAAACTCTGTTGT TAGGGAAGAACAAGTACGAGAGTAACTGCTCGT…
PMB158	OTU158	Bacillus	ACGTTAGCGGCGGACGGGTGAGTAACACGTGGGCAACCTGCCTGTAAGACTGGGATAACT TCGGGAAACCGAAGCTAATACCGGATAGGATCTTCTCCTTCATGGGAGATGATTGAAAGA TGGTTTCGGCTATCACTTACAGATGGGCCCGCGGTGCATTAGCTAGTTGGTGAGGTAACG GCTCACCAAGGCAACGATGCATAGCCGACCTGAGAGGGTGATCGGCCACACTGGGACTGA GACACGGCCCAGACTCCTACGGGAGGCAGCAGTAGGGAATCTTCCGCAATGGACGAAAGT CTGACGGAGCAACGCCGCGTGAGTGATGAAGGCTTTCGGGTCGTAAAACTCTGTTGTTAG GGAAGAACAAGTACGAGAGTAACTGCTTGTACC…
PMB159	OTU159	Bacillus	TATGACGTTAGCGGCGGACGGGTGAGTAACACGTGGGCAACCTGCCTGTAAGACTGGGAT AACTTCGGGAAACCGAAGCTAATACCGGATAGGATCTTCTCCTTCATGGGAGATGATTGA AAGATGGTTTCGGCTATCACTTACAGATGGGCCCGCGGTGCATTAGCTAGTTGGTGAGGT AACGGCTCACCAAGGCAACGATGCATAGCCGACCTGAGAGGGTGATCGGCCACACTGGGA CTGAGACACGGCCCAGACTCCTACGGGAGGCAGCAGTAGGGAATCTTCCGCAATGGACGA AAGTCTGACGGAGCAACGCCGCGTGAGTGATGAAGGCTTTCGGGTCGTAAAACTCTGTTG TTAGGGAAGAACAAGTACGAGAGTAACTGCTTG…
PMB160	OTU160	Bacillus	CGTTAGCGGCGGACGGGTGAGTAACACGTGGGCAACCTGCCTGTAAGACTGGGATAACTT CGGGAAACCGAAGCTAATACCGGATAGGATCTTCTCCTTCATGGGAGATGATTGAAAGAT GGTTTCGGCTATCACTTACAGATGGGCCCGCGGTGCATTAGCTAGTTGGTGAGGTAACGG CTCACCAAGGCAACGATGCATAGCCGACCTGAGAGGGTGATCGGCCACACTGGGACTGAG ACACGGCCCAGACTCCTACGGGAGGCAGCAGTAGGGAATCTTCCGCAATGGACGAAAGTC TGACGGAGCAACGCCGCGTGAGTGATGAAGGCTTTCGGGTCGTAAAACTCTGTTGTTAGG GAAGAACAAGTACGAGAGTAACTGCTCGTACCT…
PMB161	OTU161	Bacillus	TTAGCGGCGGACGGGTGAGTAACACGTGGGTAACCTGCCTGTAAGACTGGGATAACTTCG GGAAACCGGAGCTAATACCGGATAGTTTCTTTTCTCGCATGAGAGAAGATGGAAAGATGG TTTCGGCTATCACTTACAGATGGACCCGCGGCGCATTAGCTAGTTGGTGAGGTAACGGCT CACCAAGGCAACGATGCGTAGCCGACCTGAGAGGGTGATCGGCCACACTGGGACTGAGAC ACGGCCCAGACTCCTACGGGAGGCAGCAGTAGGGAATCTTCCGCAATGGACGAAAGTCTG ACGGAGCAACGCCGCGTGAGCGAAGAAGGCCTTCGGGTCGTAAAGCTCTGTTGTTAGGGA AGAACAAGTACGAGAGTAACTGCTCGTACCTTG…
PMB162	OTU162	Bacillus	GGTTAGCGGCGGACGGGTGAGTAACACGTGGGCAACCTGCCTATGAGACTGGGATAACTC CGGGAAACCGGGGCTAATACCGGATAATTCTTTTCTACTCATGTAGAAAAGCTGAAAGAT GGTTTCGGCTATCACTCATAGATGGGCCCGCGGCGCATTAGCTAGTTGGTGAGGTAACGG CTCACCAAGGCGACGATGCGTAGCCGACCTGAGAGGGTGATCGGCCACACTGGGACTGAG ACACGGCCCAGACTCCTACGGGAGGCAGCAGTAGGGAATCTTCCGCAATGGACGAAAGTC TGACGGAGCAACGCCGCGTGAGTGATGAAGGTTTTCGGATCGTAAAACTCTGTTGTTAGG GAAGAACAAGTATCGGAGTAACTGCCGGTACCT…
PMB163	OTU163	Bacillus	TTAGCGGCGGACGGGTGAGTAACACGTGGGCAACCTGCCTATGAGACTGGGATAACTCCG GGAAACCGGGGCTAATACCGGATAATTCTTTTCTACACATGTAGAAAAGCTGAAAGATGG TTTCGGCTATCACTCATAGATGGGCCCGCGGCGCATTAGCTAGTTGGTGAGGTAACGGCT CACCAAGGCGACGATGCGTAGCCGACCTGAGAGGGTGATCGGCCACACTGGGACTGAGAC ACGGCCCAGACTCCTACGGGAGGCAGCAGTAGGGAATCTTCCGCAATGGACGAAAGTCTG ACGGAGCAACGCCGCGTGAGTGATGAAGGTTTTCGGATCGTAAAACTCTGTTGTTAGGGA AGAACAAGTACCGGAGTAACTGCCGGTACCTTG…
PMB164	OTU164	Bacillus	TAGCGGCGGACGGGTGAGTAACACGTGGGCAACCTGCCTATGAGACTGGGATAACTCCGG GAAACCGGGGCTAATACCGGATAATTCTTTTCTACTCATGTAGAAAAGCTGAAAGATGGT TTCGGCTATCACTCATAGATGGGCCCGCGGCGCATTAGCTAGTTGGTGAGGTAACGGCTC ACCAAGGCGACGATGCGTAGCCGACCTGAGAGGGTGATCGGCCACACTGGGACTGAGACA CGGCCCAGACTCCTACGGGAGGCAGCAGTAGGGAATCTTCCGCAATGGACGAAAGTCTGA CGGAGCAACGCCGCGTGAGTGATGAAGGTTTTCGGATCGTAAAACTCTGTTGTTAGGGAA GAACAAGTATCGGAGTAACTGCCGGTACCTTGA…
PMB165	OTU165	Bacillus	AGTTAGCGGCGGACGGGTGAGTAACACGTGGGTAACCTGCCCATAAGACTGGGATAACTC CGGGAAACCGGGGCTAATACCGGATAACATTTTGAACCGCATGGTTCGAAATTGAAAGGC GGCTTCGGCTGTCACTTATGGATGGACCCGCGTCGCATTAGCTAGTTGGTGAGGTAACGG CTCACCAAGGCAACGATGCGTAGCCGACCTGAGAGGGTGATCGGCCACACTGGGACTGAG ACACGGCCCAGACTCCTACGGGAGGCAGCAGTAGGGAATCTTCCGCAATGGACGAAAGTC TGACGGAGCAACGCCGCGTGAGTGATGAAGGCTTTCGGGTCGTAAAACTCTGTTGTTAGG GAAGAACAAGTGCTAGTTGAATAAGCTGGCACC…
PMB166	OTU166	Bacillus	TATGAAGTTAGCGGCGGACGGGTGAGTAACACGTGGGTAACCTGCCCATAAGACTGGGAT AACTCCGGGAAACCGGGGCTAATACCGGATAACATTTTGAACTGCATGGTTCGAAATTGA AAGGCGGCTTCGGCTGTCACTTATGGATGGACCCGCGTCGCATTAGCTAGTTGGTGAGGT AACGGCTCACCAAGGCAACGATGCGTAGCCGACCTGAGAGGGTGATCGGCCACACTGGGA CTGAGACACGGCCCAGACTCCTACGGGAGGCAGCAGTAGGGAATCTTCCGCAATGGACGA AAGTCTGACGGAGCAACGCCGCGTGAGTGATGAAGGCTTTCGGGTCGTAAAACTCTGTTG TTAGGGAAGAACAAGTGCTAGTTGAATAAGCTG…
PMB167	OTU167	Bacillus	CTTATGAAGTTAGCGGCGGACGGGTGAGTAACACGTGGGTAACCTGCCCATAAGACTGGG ATAACTCCGGGAAACCGGGGCTAATACCGGATAACATTTTGAACCGCATGGTTCGAAATT GAAAGGCGGCTTCGGCTGTCACTTATGGATGGACCCGCGTCGCATTAGCTAGTTGGTGAG GTAACGGCTCACCAAGGCAACGATGCGTAGCCGACCTGAGAGGGTGATCGGCCACACTGG GACTGAGACACGGCCCAGACTCCTACGGGAGGCAGCAGTAGGGAATCTTCCGCAATGGAC GAAAGTCTGACGGAGCAACGCCGCGTGAGTGATGAAGGCTTTCGGGTCGTAAAACTCTGT TGTTAGGGAAGAACAAGTGCTAGTTGAATAAGC…
PMB168	OTU168	Bacillus	TTAGCGGCGGACGGGTGAGTAACACGTGGGCAACCTACCTTTAAGACTGGGATAACTTCG GGAAACCGGAGCTAATACCGGATAACATGTAAGACCACATGGTCTTACATTGAAAGATGG CTTCGGCTATCACTTATAGATGGGCCCGCGGCGCATTAGCTAGTTGGTGAGGTAATGGCT CACCAAGGCGACGATGCGTAGCCGACCTGAGAGGGTGATCGGCCACACTGGGACTGAGAC ACGGCCCAGACTCCTACGGGAGGCAGCAGTAGGGAATCTTCCGCAATGGACGAAAGTCTG ACGGAGCAACGCCGCGTGAACGATGAAGGCTTTCGGGTCGTAAAGTTCTGTTGTTAGGGA AGAACAAGTACCAGAGTAACTGCTGGTACCTTG…
PMB169	OTU169	Bacillus	GAAGTTAGCGGCGGACGGGTGAGTAACACGTGGGCAACCTGCCTGTAAGACTGGGATAAC TTGCGGAAACGTGAGCTAATACCGGATACGCTTTGATATTCTCCTGAATGTGAAAGGAAA GATGGCTTCTGCTATCACTTACAGATGGGCCCGCGGCGCATTAGCTAGTTGGTGAGGTAA CGGCTCACCAAGGCGACGATGCGTAGCCGACCTGAGAGGGTGATCGGCCACACTGGGACT GAGACACGGCCCAGACTCCTACGGGAGGCAGCAGTAGGGAATCTTCCGCAATGGACGCAA GTCTGACGGAGCAACGCCGCGTGAGTGAAGAAGGTTTTCGGATCGTAAAACTCTGTTGTT AGGGAAGAACCCGTACCGTTCAAATAGGGCGGT…
PMB170	OTU170	Bacillus	AAGTTAGCGGCGGACGGGTGAGTAACACGTGGGCAACCTGCCTGTAAGACTGGGATAACT TGCGGAAACGTGAGCTAATACCGGATACGCTTTTATATTCTCCTGAATGTGAAAGGAAAG ATGGCTTCTGCTATCACTTACAGATGGGCCCGCGGCGCATTAGCTAGTTGGTGAGGTAAC GGCTCACCAAGGCGACGATGCGTAGCCGACCTGAGAGGGTGATCGGCCACACTGGGACTG AGACACGGCCCAGACTCCTACGGGAGGCAGCAGTAGGGAATCTTCCGCAATGGACGCAAG TCTGACGGAGCAACGCCGCGTGAGTGAAGAAGGTTTTCGGATCGTAAAACTCTGTTGTTA GGGAAGAACCCGTACCGTTCAAATAGGGCGGTA…
PMB171	OTU171	Bacillus	AAGTTAGCGGCGGACGGGTGAGTAACACGTGGGCAACCTGCCTGTAAGACTGGGATAACT TCGGGAAACCGGAGCTAATACCGGATAATCCTTTTCCTCTCATGAGGAAAAGCTGAAAGA CGGTTTACGCTGTCACTTACAGATGGGCCCGCGGCGCATTAGCTAGTTGGTGAGGTAACG GCTCACCAAGGCGACGATGCGTAGCCGACCTGAGAGGGTGATCGGCCACACTGGGACTGA GACACGGCCCAGACTCCTACGGGAGGCAGCAGTAGGGAATCTTCCGCAATGGACGAAAGT CTGACGGAGCAACGCCGCGTGAGTGATGAAGGTTTTCGGATCGTAAAACTCTGTTGTTAG GGAAGAACAAGTACAAGAGTAACTGCTTGTACC…
PMB172	OTU172	Bacillus	CGGCGGACGGGTGAGTAACACGTGGGCAACCTGCCTGTAAGACTGGGATAACTTCGGGAA ACCGGAGCTAATACCGGATAATCCTTTTCTACACATGTAGAAAAGCTGAAAGACGGTTTA CGCTGTCACTTACAGATGGGCCCGCGGCGCATTAGCTAGTTGGTGAGGTAACGGCTCACC AAGGCAACGATGCGTAGCCGACCTGAGAGGGTGATCGGCCACACTGGGACTGAGACACGG CCCAGACTCCTACGGGAGGCAGCAGTAGGGAATCTTCCGCAATGGACGAAAGTCTGACGG AGCAACGCCGCGTGAGTGATGAAGGTTTTCGGATCGTAAAACTCTGTTGTTAGGGAAGAA CAAGTACAAGAGTAACTGCTTGTACCTTGACGG…
PMB173	OTU173	Bacillus	TTAGCGGCGGACGGGTGAGTAACACGTGGGCAACCTGCCTGTAAGACTGGGATAACTTCG GGAAACCGGAGCTAATACCGGATAATCCTTTTCCACTCATGTGGAAAAGCTGAAAGACGG TTTACGCTGTCACTTACAGATGGGCCCGCGGCGCATTAGCTAGTTGGTGAGGTAACGGCT CACCAAGGCAACGATGCGTAGCCGACCTGAGAGGGTGATCGGCCACACTGGGACTGAGAC ACGGCCCAGACTCCTACGGGAGGCAGCAGTAGGGAATCTTCCGCAATGGACGAAAGTCTG ACGGAGCAACGCCGCGTGAGTGATGAAGGTTTTCGGATCGTAAAACTCTGTTGTTAGGGA AGAACAAGTACAAGAGTAACTGCTTGTACCTTG…
PMB174	OTU174	Bacillus	AGTTAGCGGCGGACGGGTGAGTAACACGTGGGCAACCTGCCTGTAAGACTGGGATAACTT CGGGAAACCGGAGCTAATACCGGATAATCCTTTCCTGCTCATGTAGGAAAGTTTAAAAGA CGGTTTACGCTGTCACTTACAGATGGGCCCGCGGCGCATTAGCTAGTTGGTGAGGTAACG GCTCACCAAGGCGACGATGCGTAGCCGACCTGAGAGGGTGATCGGCCACACTGGGACTGA GACACGGCCCAGACTCCTACGGGAGGCAGCAGTAGGGAATCTTCCGCAATGGACGAAAGT CTGACGGAGCAACGCCGCGTGAGTGATGAAGGTTTTCGGATCGTAAAACTCTGTTGTTAG GGAAGAACAAGTACGAGAGTAACTGCTCGTACC…
PMB175	OTU175	Bacillus	CTGATATTAGCGGCGGACGGGTGAGTAACACGTGGGTAACCTGCCTGTAAGATTGGGATA ACTCCGGGAAACCGGAGCTAATACCGGATAACATTTTGAACCGCATGGTTCGAAATTGAA AGATGGTTTCGGCTATCACTTACAGATGGACCCGCGGCGCATTAGCTAGTTGGTGAGGTA ACGGCTCACCAAGGCAACGATGCGTAGCCGACCTGAGAGGGTGATCGGCCACACTGGGAC TGAGACACGGCCCAGACTCCTACGGGAGGCAGCAGTAGGGAATCTTCCGCAATGGACGAA AGTCTGACGGAGCAACGCCGCGTGAACGATGAAGGCCTTCGGGTCGTAAAGTTCTGTTGT TAGGGAAGAACAAGTACCAGAGTAACTGCTGGT…
PMB176	OTU176	Bacillus	AGCGGCGGACGGGTGAGTAACACGTGGGCAACCTGCCTGTAAGACTGGGATAACTTCGGG AAACCGGAGCTAATACCGGATAATTCTTTTCTACACATGTAGGAAAGCTGAAAGATGGCT TCGGCTATCACTTACAGATGGGCCCGCGGCGCATTAGCTAGTTGGTGAGGTAACGGCTCA CCAAGGCAACGATGCGTAGCCGACCTGAGAGGGTGATCGGCCACACTGGGACTGAGACAC GGCCCAGACTCCTACGGGAGGCAGCAGTAGGGAATCTTCCGCAATGGACGAAAGTCTGAC GGAGCAACGCCGCGTGAGTGATGAAGGTTTTCGGATCGTAAAACTCTGTTGTTAGGGAAG AACAAGTACCGTTCGAATAGGGCGGTACCTTGA…
PMB177	OTU177	Bacillus	GATTAGCGGCGGACGGGTGAGTAACACGTGGGCAACCTGCCTGTAAGACTGGGATAACAT CGGGAAACCGATGCTAATACCGGATAATCCTTTTCCTCACATGAGGAAAAGCTGAAAGTC GGTTTCGGCTGACACTTACAGATGGGCCCGCGGCGCATTAGCTAGTTGGTGAGGTAACGG CTCACCAAGGCGACGATGCGTAGCCGACCTGAGAGGGTGATCGGCCACACTGGGACTGAG ACACGGCCCAGACTCCTACGGGAGGCAGCAGTAGGGAATCTTCCGCAATGGACGAAAGTC TGACGGAGCAACGCCGCGTGAACGATGAAGGCCTTCGGGTCGTAAAGTTCTGTTGTTAGG GAAGAACAAGTATCGGAGTAACTGCCGGTACCT…
PMB178	OTU178	Bacillus	AAACTTAGCGGCGGACGGGTGAGTAACACGTGGGCAACCTGCCCTTGAGACGGGGATAAC TCCGGGAAACCGGAGCTAATACCGGATAACACATATCTTCGCATGAGGATATGTTAGAAG GTGGCTTTTAGCTACCACTCAAGGATGGGCCCGCGGCGCATTAGCTAGTTGGTGAGGTAA CGGCTCACCAAGGCGACGATGCGTAGCCGACCTGAGAGGGTGATCGGCCACACTGGGACT GAGACACGGCCCAGACTCCTACGGGAGGCAGCAGTAGGGAATCTTCCGCAATGGACGAAA GTCTGACGGAGCAACGCCGCGTGAGTGATGAAGGTTTTCGGATCGTAAAGCTCTGTTGTT AGGGAAGAACAAGTACCTGTTAAATAAGCAGGT…
PMB179	OTU179	Bacillus	CTTAGCGGCGGACGGGTGAGTAACACGTGGGCAACCTGCCCTTGAGACGGGGATAACTCC GGGAAACCGGAGCTAATACCGGATAACACATATCTTCGCATGAGGATATGTTAGAAGGTG GCTTTTAGCTACCACTCAAGGATGGGCCCGCGGCGCATTAGCTAGTTGGTGAGGTAACGG CTCACCAAGGCGACGATGCGTAGCCGACCTGAGAGGGTGATCGGCCACACTGGGACTGAG ACACGGCCCAGACTCCTACGGGAGGCAGCAGTAGGGAATCTTCCGCAATGGACGAAAGTC TGACGGAGCAACGCCGCGTGAGTGATGAAGGTTTTCGGATCGTAAAGCTCTGTTGTTAGG GAAGAACAAGTACCTGTTGAATAAGCAGGTACC…
PMB180	OTU180	Bacillus	AATCTTAGCGGCGGACGGGTGAGTAACACGTGGGCAACCTGCCCTTGAGACGGGGATAAC TCCGGGAAACCGGAGCTAATACCGGATAACACATATCTTCGCATGAGGATATGTTAGAAG GTGGCTTTTAGCTACCACTCAAGGATGGGCCCGCGGCGCATTAGCTAGTTGGTGAGGTAA CGGCTCACCAAGGCGACGATGCGTAGCCGACCTGAGAGGGTGATCGGCCACACTGGGACT GAGACACGGCCCAGACTCCTACGGGAGGCAGCAGTAGGGAATCTTCCGCAATGGACGAAA GTCTGACGGAGCAACGCCGCGTGAGTGATGAAGGTTTTCGGATCGTAAAGCTCTGTTGTT AGGGAAGAACAAGTACCTGTTGAATAAGCAGGT…
PMB181	OTU181	Bacillus	CTTAGCGGCGGACGGGTGAGTAACACGTGGGCAACCTGCCCTTGAGACGGGGATAACTCC GGGAAACCGGAGCTAATACCGGATAACACATATCTTCGCATGAGGATATGTTAGAAGGTG GCTTTTAGCTACCACTCAAGGATGGGCCCGCGGCGCATTAGCTAGTTGGTGAGGTAACGG CTCACCAAGGCGACGATGCGTAGCCGACCTGAGAGGGTGATCGGCCACACTGGGACTGAG ACACGGCCCAGACTCCTACGGGAGGCAGCAGTAGGGAATCTTCCGCAATGGACGAAAGTC TGACGGAGCAACGCCGCGTGAGTGATGAAGGTTTTCGGATCGTAAAGCTCTGTTGTTAGG GAAGAACAAGTACCTGTTGAATAAGCAGGTACC…
PMB182	OTU182	Bacillus	TTAGCGGCGGACGGGTGAGTAACACGTGGGCAACCTGCCCTTGAGACGGGGATAACTCCG GGAAACCGGAGCTAATACCGGATAACACATATCTTCGCATGAGGATATGTTAGAAGGTGG CTTTTAGCTACCACTCAAGGATGGGCCCGCGGCGCATTAGCTAGTTGGTGAGGTAACGGC TCACCAAGGCGACGATGCGTAGCCGACCTGAGAGGGTGATCGGCCACACTGGGACTGAGA CACGGCCCAGACTCCTACGGGAGGCAGCAGTAGGGAATCTTCCGCAATGGACGAAAGTCT GACGGAGCAACGCCGCGTGAGTGATGAAGGTTTTCGGATCGTAAAGCTCTGTTGTTAGGG AAGAACAAGTACCTGTTAAATAAGCAGGTACCT…
PMB183	OTU183	Bacillus	AATCTTAGCGGCGGACGGGTGAGTAACACGTGGGCAACCTGCCCTTGAGACGGGGATAAC TCCGGGAAACCGGAGCTAATACCGGATAACACATATCTTCGCATGAGGATATGTTAGAAG GTGGCTTTTAGCTACCACTCAAGGATGGGCCCGCGGCGCATTAGCTAGTTGGTGAGGTAA CGGCTCACCAAGGCGACGATGCGTAGCCGACCTGAGAGGGTGATCGGCCACACTGGGACT GAGACACGGCCCAGACTCCTACGGGAGGCAGCAGTAGGGAATCTTCCGCAATGGACGAAA GTCTGACGGAGCAACGCCGCGTGAGTGATGAAGGTTTTCGGATCGTAAAGCTCTGTTGTT AGGGAAGAACAAGTATCTGTTAAATAAGCAGGT…
PMB184	OTU184	Bacillus	TCAGCGGCGGACGGGTGAGTAACACGTGGGCAACCTGCCTGTAAGACTGGGATAACTCCG GGAAACCGGGGCTAATACCGGATAACTCTTTTCCTCACATGAGGAAAAGCTGAAAGATGG TTTCGGCTATCACTTACAGATGGGCCCGCGGCGCATTAGCTAGTTGGTGAGGTAACGGCT CACCAAGGCCACGATGCGTAGCCGACCTGAGAGGGTGATCGGCCACACTGGGACTGAGAC ACGGCCCAGACTCCTACGGGAGGCAGCAGTAGGGAATCTTCCGCAATGGACGAAAGTCTG ACGGAGCAACGCCGCGTGAGTGATGAAGGTTTTCGGATCGTAAAACTCTGTTGTCAGGGA AGAACAAGTACCGGAGTAACTGCCGGTACCTTG…
PMB185	OTU185	Bacillus	CTGAAGTCAGCGGCGGACGGGTGAGTAACACGTGGGCAACCTGCCTGTAAGACTGGGATA ACTCCGGGAAACCGGGGCTAATACCGGATAACTCTTTTCCTCACATGAGGAAAAGCTGAA AGATGGTTTCGGCTATCACTTACAGATGGGCCCGCGGCGCATTAGCTAGTTGGTGAGGTA ACGGCTCACCAAGGCCACGATGCGTAGCCGACCTGAGAGGGTGATCGGCCACACTGGGAC TGAGACACGGCCCAGACTCCTACGGGAGGCAGCAGTAGGGAATCTTCCGCAATGGACGAA AGTCTGACGGAGCAACGCCGCGTGAGTGATGAAGGTTTTCGGATCGTAAAACTCTGTTGT CAGGGAAGAACAAGTACCGGAGTAACTGCCGGT…
PMB186	OTU186	Bacillus	CAGCGGCGGACGGGTGAGTAACACGTGGGCAACCTGCCTGTAAGACTGGGATAACTCCGG GAAACCGGGGCTAATACCGGATAACTCTTTTCCTCACATGAGGAAAAGCTGAAAGATGGT TTCGGCTATCACTTACAGATGGGCCCGCGGCGCATTAGCTAGTTGGTGAGGTAACGGCTC ACCAAGGCCACGATGCGTAGCCGACCTGAGAGGGTGATCGGCCACACTGGGACTGAGACA CGGCCCAGACTCCTACGGGAGGCAGCAGTAGGGAATCTTCCGCAATGGACGAAAGTCTGA CGGAGCAACGCCGCGTGAGTGATGAAGGGTTTCGGATCGTAAAACTCTGTTGTCAGGGAA GAACAAGTACCGGAGTAACTGCCGGTACCTTGA…
PMB187	OTU187	Bacillus	AAGTCAGCGGCGGACGGGTGAGTAACACGTGGGCAACCTGCCTGTAAGACTGGGATAACT CCGGGAAACCGGGGCTAATACCGGATAACTCTTTTCCTCACATGAGGAAAAGCTGAAAGA TGGTTTCGGCTATCACTTACAGATGGGCCCGCGGCGCATTAGCTAGTTGGTGAGGTAACG GCTCACCAAGGCCACGATGCGTAGCCGACCTGAGAGGGTGATCGGCCACACTGGGACTGA GACACGGCCCAGACTCCTACGGGAGGCAGCAGTAGGGAATCTTCCGCAATGGACGAAAGT CTGACGGAGCAACGCCGCGTGAGTGATGAAGGTTTTCGGATCGTAAAACTCTGTTGTCAG GGAAGAACAAGTACCGGAGTAACTGCCGGTACC…
PMB188	OTU188	Bacillus	GTCAGCGGCGGACGGGTGAGTAACACGTGGGCAACCTGCCTGTAAGACTGGGATAACTCC GGGAAACCGGGGCTAATACCGGATAATTCTTTTCCTCTCATGAGGAAAAGCTGAAAGATG GTTTCGGCTATCACTTACAGATGGGCCCGCGGCGCATTAGCTAGTTGGTGAGGTAACGGC TCACCAAGGCCACGATGCGTAGCCGACCTGAGAGGGTGATCGGCCACACTGGGACTGAAA CACGGCCCAGACTCCTACGGGAGGCAGCAGTAGGGAATCTTCCGCAATGGACGAAAGTCT GACGGAACAACGCCGCGTGAGTGATGAAGGTTTTCGGATCGTAAAACTCTGTTGTCAGGG AAGAACAAGTACCGGAGTAACTGCCGGTACCTT…
PMB189	OTU189	Bacillus	TTAGCGGCGGACGGGTGAGTAACACGTGGGCAACCTGCCTGTAAGACTGGGATAACTCCG GGAAACCGGAGCTAATACCGGATAACATTTTCTCTTGCATAAGAGAAAATTGAAAGATGG TTTCGGCTATCACTTACAGATGGGCCCGCGGTGCATTAGCTAGTTGGTGAGGTAACGGCT CACCAAGGCAACGATGCATAGCCGACCTGAGAGGGTGATCGGCCACACTGGGACTGAGAC ACGGCCCAGACTCCTACGGGAGGCAGCAGTAGGGAATCTTCCGCAATGGACGAAAGTCTG ACGGAGCAACGCCGCGTGAGTGATGAAGGCTTTCGGGTCGTAAAACTCTGTTGTTAGGGA AGAACAAGTACAAGAGTAACTGCTTGTACCTTG…
PMB190	OTU190	Bacillus	GGTCAGCGGCGGACGGGTGAGTAACACGTGGGCAACCTGCCTGTAAGACTGGGATAACTC CGGGAAACCGGGGCTAATACCGGATAATTCATTCCCTCACATGAGGGAATGCTGAAAGAC GGCTCCGGCTGTCACTTACAGATGGGCCCGCGGCGCATTAGCTAGTTGGTGAGGTAACGG CTCACCAAGGCCACGATGCGTAGCCGACCTGAGAGGGTGATCGGCCACACTGGGACTGAG ACACGGCCCAGACTCCTACGGGAGGCAGCAGTAGGGAATCTTCCGCAATGGACGAAAGTC TGACGGAGCAACGCCGCGTGAGCGAAGAAGGCCTTCGGGTCGTAAAGCTCTGTTGTCAGG GAAGAACAAGTACCGGAGTAACTGCCGGTACCT…
PMB191	OTU191	Bacillus	GACTGGGATAACTCCGGGAAACCGGGGCTAATACCGGATAATTTCTTTTCTCGCATGAGG AAAGGTTGAAAGACGGTTATGCTGTCACTTACAGATGGGCCCGCGGCGCATTAGCTAGTT GGTGGGGTAAAGGCCTACCAAGGCAACGATGCGTAGCCGACCTGAGAGGGTGATCGGCCA CACTGGGACTGAGACACGGCCCAGACTCCTACGGGAGGCAGCAGTAGGGAATCTTCCGCA ATGGACGAAAGTCTGACGGAGCAACGCCGCGTGAGTGATGAAGGCCTTCGGGTCGTAAAA CTCTGTTATCAGGGAAGAACAAGTGCCGTTTAACTGTCGGCACCTTGACGGTACCTGACC AGAAAGCCACGGCTAACTACGTGCCAGCAGCCG…
PMB192	OTU192	Bacillus	AAGTCAGCGGCGGACGGGTGAGTAACACGTGGGCAACCTGCCTGTAAGACTGGGATAACT TCGGGAAACCGGAGCTAATACCGGATAATGCTTTTGGACTCATGTCCTTAAGCTGAAAGA TGGTTTCGGCTATCACTTACAGATGGGCCCGCGGCGCATTAGCTAGTTGGTGAGGTAACG GCTCACCAAGGCAACGATGCGTAGCCGACCTGAGAGGGTGATCGGCCACACTGGGACTGA GACACGGCCCAGACTCCTACGGGAGGCAGCAGTAGGGAATCTTCCGCAATGGACGAAAGT CTGACGGAGCAACGCCGCGTGAGTGATGAAGGTTTTCGGATCGTAAAACTCTGTTGTTAG GGAAGAACAAGTACCGGAGTAACTGCCGGTACC…
PMB193	OTU193	Bacillus	GTCAGCGGCGGACGGGTGAGTAACACGTGGGCAACCTGCCTGTAAGACTGGGATAACTTC GGGAAACCGGAGCTAATACCGGATAATGCTTTTGGACACATGTCCTTAAGCTGAAAGATG GTTTCGGCTATCACTTACAGATGGGCCCGCGGCGCATTAGCTAGTTGGTGAGGTAACGGC TCACCAAGGCAACGATGCGTAGCCGACCTGAGAGGGTGATCGGCCACACTGGGACTGAGA CACGGCCCAGACTCCTACGGGAGGCAGCAGTAGGGAATCTTCCGCAATGGACGAAAGTCT GACGGAGCAACGCCGCGTGAGTGATGAAGGTTTTCGGATCGTAAAACTCTGTTGTTAGGG AAGAACAAGTATCGGAGTAACTGCCGGTACCTT…
PMB194	OTU194	Bacillus	TCAGCGGCGGACGGGTGAGTAACACGTGGGTAACCTGCCTGTAAGACTGGGATAACTCCG GGAAACCGGGGCTAATACCGGATAACTCAGTTCCTCGCATGAGGAACTGTTGAAAGGTGG CTTTCAGCTACCACTTACAGATGGACCCGCGGCGCATTAGCTAGTTGGTGAGGTAACGGC TCACCAAGGCAACGATGCGTAGCCGACCTGAGAGGGTGATCGGCCACACTGGGACTGAGA CACGGCCCAGACTCCTACGGGAGGCAGCAGTAGGGAATCTTCCGCAATGGACGAAAGTCT GACGGAGCAACGCCGCGTGAGTGAAGAAGGTTTTCGGATCGTAAAACTCTGTTGTTAGGG AAGAACAAGTGCCGTTCGAATAGGGCGGCACCT…
PMB195	OTU195	Bacillus	CCTGAGATCAGCGGCGGACGGGAGAGAAACACGTGGGTAACCTGCCTGTAAGACTGGGAT AACTCCGGGAAACCGGGGCTAATACCGGATAACTCAGTTCCTCGCATGAGGAACTGTTGA AAGGTGGCTTTCAGCTACCACTTACAGATGGACCCGCGGCGCATTAGCTAGTTGGTGAGG TAACGGCTCACCAAGGCAACGATGCGTAGCCGACCTGAGAGGGTGATCGGCCACACTGGG ACTGAGACACGGCCCAGACTCCTACGGGAGGCAGCAGTAGGGAATCTTCCGCAATGGACG AAAGTCTGACGGAGCAACGCCGCGTGAGTGAAGAAGGTTTTCGGATCGTAAAACTCTGTT GTTAGGGAAGAACAAGTGCCGTTCGAATAGGGC…
PMB196	OTU196	Bacillus	CAGCGGCGGACGGGTGAGTAACACGTGGGTAACCTGCCTGTAAGACTGGGATAACTCCGG GAAACCGGGGCTAATACCGGATAACTCAGTTCCTCGCATGAGGAACTGTTGAAAGGTGGC TTTCAGCTACCACTTACAGATGGACCCGCGGCGCATTAGCTAGTTGGTGAGGTAACGGCT CACCAAGGCAACGATGCGTAGCCGACCTGAGAGGGTGATCGGCCACACTGGGACTGAGAC ACGGCCCAGACTCCTACGGGAGGCAGCAGTAGGGAATCTTCCGCAATGGACGAAAGTCTG ACGGAGCAACGCCGCGTGAGTGAAGAAGGTTTTCGGATCGTAAAACTCTGTTGTTAGGGA AGAACAAGTGCCGTTCGAATAGGGCGGCACCTT…
PMB197	OTU197	Bacillus	CTCCCAAAGATTAGCGGCGGACGGGTGAGTAACACGTGGGTAACCTGCCTGTAAGATTGG GATAACTCCGGGAAACCGGAGCTAATACCGGATAACATTTCGAACCGCATGGTTCAAAAT TGAAAGATGGTTTCGGCTATCACTTACAGATGGACCCGCGGCGCAATAACTAGTTGGTGA GGTAACGGCTCACCAAGGCAACGATGCGTAGCCCACCTGAGAGGGTGATCGGCCACACTG GGACTGAAACACGGCCCAAACTCCTACGGGAGGCAGCAGTAGGGAATCTTCCGCAATGGA CGAAAGTCTGACGGAACAACGCCCCGTGAACGATGAAGGCCTTCGGGTCGTAAAGTTCTG TTGTTAGGGAAGAACAAGTACCAGAATAACTGC…
PMB198	OTU198	Bacillus	AAGATTAGCGGCGGACGGGTGAGTAACACGTGGGTAACCTGCCTGTAAGATTGGGATAAC TCCGGGAAACCGGAGCTAATACCGGATAACATTTCGAACCGCATGGTTCGAAATTGAAAG ATGGTTTCGGCTATCACTTACAGATGGACCCGCGGCGCATTAGCTAGTTGGTGAGGTAAC GGCTCACCAAGGCAACGATGCGTAGCCGACCTGAGAGGGTGATCGGCCACACTGGGACTG AGACACGGCCCAGACTCCTACGGGAGGCAGCAGTAGGGAATCTTCCGCAATGGACGAAAG TCTGACGGAGCAACGCCGCGTGAACGATGAAGGCCTTCGGGTCGTAAAGTTCTGTTGTTA GGGAAGAACAAGTACCAGAGTAACTGCTGGTAC…
PMB199	OTU199	Bacillus	ATTAGCGGCGGACGGGTGAGTAACACGTGGGTAACCTGCCTGTAAGATTGGGATAACTCC GGGAAACCGGAGCTAATACCGGATAACATTTCGAACCGCATGGTTCGAAATTGAAAGACG GCTTTTAGCTGTCACTTACAGATGGACCCGCGGCGCATTAGCTAGTTGGTGAGGTAACGG CTCACCAAGGCAACGATGCGTAGCCGACCTGAGAGGGTGATCGGCCACACTGGGACTGAG ACACGGCCCAGACTCCTACGGGAGGCAGCAGTAGGGAATCTTCCGCAATGGACGAAAGTC TGACGGAGCAACGCCGCGTGAACGATGAAGGCCTTCGGGTCGTAAAGTTCTGTTGTTAGG GAAGAACAAGTACCAGAGTAACTGCTGGTACCT…
PMB200	OTU200	Bacillus	GGTCAGCGGCGGACGGGTGAGTAACACGTGGGCAACCTGCCTGTAAGACTGGGATAACTT CGGGAAACCGGAGCTAATACCGGATAATATAAGGAACCTCCTGGTTCTTTATTGAAAGAT GGTTTCGGCTATCACTTACAGATGGGCCCGCGGCGCATTAGCTAGTTGGTGAGGTAACGG CTCACCAAGGCGACGATGCGTAGCCGACCTGAGAGGGTGATCGGCCACACTGGGACTGAG ACACGGCCCAGACTCCTACGGGAGGCAGCAGTAGGGAATCTTCCACAATGGACGAAAGTC TGATGGAGCAACGCCGCGTGAGCGATGAAGGCCTTCGGGTCGTAAAGCTCTGTTGTTAGG GAAGAACAAGTGCGAGAGTAACTGCTCGCACCT…
PMB201	OTU201	Bacillus	CCAGCACGCGGGGGGGTGCTATACTGCAGTCGAGCGGACTTGCTGGAGCTTGCTCCAGCA GGTTAGCGGCGGACGGGTGAGTAACACGTGGGCAACCTGCCTGTAAGACTGGGATAACTC CGGGAAACCGGAGCTAATACCGGATAGTATCTTGAACCGCATGGTTCAAGTTGGAAAGAC GGTTTCGGCTGTCACTTACAGATGGGCCCGCGGCGCATTAGCTAGTTGGTGAGGTAATGG CTCACCAAGGCAACGATGCGTAGCCGACCTGAGAGGGTGATCGGCCACACTGGGACTGAG ACACGGCCCAGACTCCTACGGGAGGCAGCAGTAGGGAATCTTCCGCAATGGACGAAAGTC TGACGGAGCAACGCCGCGTGAGTGATGAAGGTT…
PMB202	OTU202	Bacillus	GGGCAATGCCGGCCTGCCCTAATACATGCAAGTCCGAGCGGACAGAAGGGAGCTTGCTCC CGGATGTTAGCGGCGGACGGGTGAGTAACACGTGGGTAACCTGCCTGTAAGACTGGGATA ACTCCGGGAAACCGGAGCTAATACCGGATAGTTCCTTGAACCGCATGGTTCAAGGATGAA AGACGGTTTCGGCTGTCACTTACAGATGGACCCGCGGCGCATTAGCTAGTTGGTGAGGTA ACGGCTCACCAAGGCGACGATGCGTAGCCGACCTGAGAGGGTGATCGGCCACACTGGGAC TGAGACACGGCCCAGACTCCTACGGGAGGCAGCAGTAGGGAATCTTCCGCAATGGACGAA AGTCTGACGGAGCAACGCCGCGTGAGTGATGAA…
PMB203	OTU203	Bacillus	ACACCGTTGCCGCGGTCCAATCATGCAAGTCGAGCGAATCTGAGGGAGCTTGCTCCCAAA GATTAGCGGCGGACGGGTGAGTAACACGTGGGCAACCTGCCTGTAAGACTGGGATAACTC CGGGAAACCGGGGCTAATACCGGATAATATCTATTTATACATATAATTAGATTGAAAGAT GGTTCTGCTATCACTTACAGATGGGCCCGCGGCGCATTAGCTAGTTGGTGAGGTAACGGC TCACCAAGGCGACGATGCGTAGCCGACCTGAGAGGGTGATCGGCCACACTGGGACTGAGA CACGGCCCAGACTCCTACGGGAGGCAGCAGTAGGGAATCTTCCGCAATGGACGAAAGTCT GACGGAGCAACGCCGCGTGAGTGATGAAGGTTT…
PMB204	OTU204	Bacillus	TGGGATGCGGGTGCTATACATGCAAGTCGAGCGGATCTTTGGGAGCTTGCTCCCAAAGGT TAGCGGCGGACGGGTGAGTAACACGTGGGCAACCTGCCTATGAGACTGGGATAACTCCGG GAAACCGGGGCTAATACCGGATAATTCTTTTCTACTCATGTAGAAAAGCTGAAAGATGGT TTCGGCTATCACTCATAGATGGGCCCGCGGCGCATTAGCTAGTTGGTGAGGTAACGGCTC ACCAAGGCGACGATGCGTAGCCGACCTGAGAGGGTGATCGGCCACACTGGGACTGAGACA CGGCCCAGACTCCTACGGGAGGCAGCAGTAGGGAATCTTCCGCAATGGACGAAAGTCTGA CGGAGCAACGCCGCGTGAGTGATGAAGGTTTTC…
PMB205	OTU205	Bacillus	TTGGCATGGCGGGTGCTATACATGCAGTCGAGCGAATGGATGGGAGCTTGCTCCCTGAAG TTAGCGGCGGACGGGTGAGTAACACGTGGGCAACCTGCCTGTAAGACTGGGATAACTTCG GGAAACCGGAGCTAATACCGGATAATTTCTTTCTTCACATGGAGAGAGGTTGAAAGACGG CTTCGGCTGTCACTTACAGATGGGCCCGCGGCGCATTAGCTAGTTGGTGAGGTAACGGCT CACCAAGGCGACGATGCGTAGCCGACCTGAGAGGGTGATCGGCCACACTGGGACTGAGAC ACGGCCCAGACTCCTACGGGAGGCAGCAGTAGGGAATCTTCCGCAATGGACGAAAGTCTG ACGGAGCAACGCCGCGTGAGTGATGAAGGTCTT…
PMB206	OTU206	Bacillus	GAATTGGGGGGTGCTATAATGCAAGTCGAGCGGACCGACGGGAGCTTGCTCCCTTAGGTC AGCGGCGGACGGGTGAGTAACACGTGGGTAACCTGCCTGTAAGACTGGGATAACTCCGGG AAACCGGGGCTAATACCGGATGCTTGATTGAACCGCATGGTTCAATCATAAAAGGTGGCT TTTAGCTACCACTTACAGATGGACCCGCGGCGCATTAACTAGTTGGTGAGGTAACGGCTC ACCAAGGCGACGATGCGTAACCGACCTGAGAGGGTGATCGGCCACACTGGGACTGAAACA CGGCCCAAACTCCTACGGGAGGCAGCAGTAGGGAATCTTCCGCAATGGACGAAAGTCTGA CGGAACAACGCCGCGTGAGTGATGAAGGTTTTC…
PMB207	OTU207	Bacillus	GCAGTTGCGGGTGCTATACATGCAAGTCGAGCGGACCGACGGGAGCTTGCTCCCTTAGGT CAGCGGCGGACGGGTGAGTAACACGTGGGTAACCTGCCTGTAAGACTGGGATAACTCCGG GAAACCGGGGCTAATACCGGATGCTTGATTGAACCGCATGGTTCAATCATAAAAGGTGGC TTTTAGCTACCACTTACAGATGGACCCGCGGCGCATTAACTAGTTGGTGAGGTAACGGCT CACCAAGGCGACGATGCGTAACCGACCTGAGAGGGTGATCGGCCACACTGGGACTGAAAC ACGGCCCAAACTCCTACGGGAGGCAGCAGTAGGGAATCTTCCGCAATGGACGAAAGTCTG ACGGAACAACGCCGCGTGAGTGATGAAGGTTTT…
PMB208	OTU208	Bacillus	AGCAAATTGCCGCCGGCCTATACATGCAAGTCGAGCGGACCATAGGGAGCTTGCTCCCGA AAGGTTAGCGGCGGACGGGTGAGTAACACGTGGGTAACCTGCCTGTAAGACTGGGATAAC TCCGGGAAACCGGGGCTAATACCGGATGCTTGATTGAACCGCATGGTTCAATCATAAAAG GTGGCTTCGGCTACCACTTACAGATGGACCCGCGGCGCATTAGCTAGTTGGTGAGGTAAC GGCTCACCAAGGCAACGATGCGTAGCCGACCTGAGAGGGTGATCGGCCACACTGGGACTG AGACACGGCCCAGACTCCTACGGGAGGCAGCAGTAGGGAATCTTCCGCAATGGACGAAAG TCTGACGGAGCAACGCCGCGTGAGTGATGAAGG…
PMB209	OTU209	Bacillus	CGGATGCGGGGTGCTATACATGCAAGTCGAGCGGACCGACGGGAGCTTGCTCCCTTAGGT CAGCGGCGGACGGGTGAGTAACACGTGGGTAACCTGCCTGTAAGACTGGGATAACTCCGG GAAACCGGGGCTAATACCGGATGCTTGATTGAACCGCATGGTTCAATCATAAAAGGTGGC TTTTAGCTACCACTTACAGATGGACCCGCGGCGCATTAGCTAGTTGGTGAGGTAACGGCT CACCAAGGCGACGATGCGTAGCCGACCTGAGAGGGTGATCGGCCACACTGGGACTGAGAC ACGGCCCAGACTCCTACGGGAGGCAGCAGTAGGGAATCTTCCGCAATGGACGAAAGTCTG ACGGAGCAACGCCGCGTGAGTGATGAAGGTTTT…
PMB210	OTU210	Bacillus	CGCCATGGCGGGTGCTATACATGCAAGTCGAGCGGACCGACGGGAGCTTGCTCCCTTAGG TCAGCGGCGGACGGGTGAGTAACACGTGGGTAACCTGCCTGTAAGACTGGGATAACTCCG GGAAACCGGGGCTAATACCGGATGCTTGATTGAACCGCATGGTTCAATCATAAAAGGGGG CTTTTAGCTACCACTTACAGATGGACCCGCGGCGCATTAGCTAGTTGGTGAGGTAACGGC TCACCAAGGCGACGATGCGTAGCCGACCTGAGAGGGTGATCGGCCACACTGGGACTGAGA CACGGCCCAGACTCCTACGGGAGGCAGCAGTAGGGAATCTTCCGCAATGGACGAAAGTCT GACGGAGCAACGCCGCGTGAGTGATGAAGGTTT…
PMB211	OTU211	Bacillus	ATATTCGGTTCGAGCGCTATACAGGCTACGTACGCTGCGAGACCGACGGGAGCTTGCTCC CTTAGGTCAGCGGCGGACGGGTGAGTAACACGTGGGTAACCTGCCTGTAAGACTGGGATA ACTCCGGGAAACCGGGGCTAATACCGGATGCTTGATTGAACCGCATGGTTCAATCATAAA AGGTGGCTTTTAGCTACCACTTGCAGATGGACCCGCGGCGCATTAGCTAGTTGGTGAGGT AACGGCTCACCAAGGCGACGATGCGTAGCCGACCTGAGAGGGTGATCGGCCACACTGGGA CTGAGACACGGCCCAGACTCCTACGGGAGGCAGCAGTAGGGAATCTTCCGCAATGGACGA AAGTCTGACGGAGCAACGCCGCGTGAGTGATGA…
PMB212	OTU212	Bacillus	AAGCCTGCGTGTGCTATACTGCAAGTCGAGCGGACCGACGGGAGCTTGCTCCCTTAGGTC AGCGGCGGACGGGTGAGTAACACGTGGGTAACCTGCCTGTAAGACTGGGATAACTCCGGG AAACCGGGGCTAATACCGGATGCTTGATTGAACCGCATGGTTCAATCATAAAAGGTGGCT TTTAGCTACCACTTACAGATGGACCCGCGGCGCATTAGCTAGTTGGTGAGGTAACGGCTC ACCAAGGCGACGATGCGTAGCCGACCTGAGAGGGTGATCGGCCACACTGGGACTGAGACA CGGCCCAGACTCCTACGGGAGGCAGCAGTAGGGAATCTTCCGCAATGGACGAAAGTCTGA CGGAGCAACGCCGCGTGAGTGATGAAGGTTTTC…
PMB213	OTU213	Bacillus	CGTGGCGGGCGGTGCCTATACATGCAAGTCGAGCGGACCGACGGGAGCTTGCTCCCTTAG GTCAGCGGCGGACGGGTGAGTAACACGTGGGTAACCTGCCTGTAAGACTGGGATAACTCC GGGAAACCGGGGCTAATACCGGATGCTTGATTGAACCGCATGGTTCAATCATAAAAGGTG GCTTTTAGCTACCACTTACAGATGGACCCGCGGCGCATTAGCTAGTTGGTGAGGTAACGG CTCACCAAGGCGACGATGCGTAGCCGACCTGAGAGGGTGATCGGCCACACTGGGACTGAG ACACGGCCCAGACTCCTACGGGAGGCAGCAGTAGGGAATCTTCCGCAATGGACGAAAGTC TGACGGAGCAACGCCGCGTGAGTGATGAAGGTT…
PMB214	OTU214	Bacillus	AAGAATGGCGGGTGCTAATACATGCAAGTCGAGCGGACCGACGGGAGCTTGCTCCCTTAG GTCAGCGGCGGACGGGTGAGTAACACGTGGGTAACCTGCCTGTAAGACTGGGATAACTCC GGGAAACCGGGGCTAATACCGGATGCTTGATTGAACCGCATGGTTCAATCATAAAAGGTG GCTTTTAGCTACCACTTACAGATGGACCCGCGGCGCATTAGCTAGTTGGTGAGGTAACGG CTCACCAAGGCGACGATGCGTAGCCGACCTGAGAGGGTGATCGGCCACACTGGGACTGAG ACACGGCCCAGACTCCTACGGGAGGCAGCAGTAGGGAATCTTCCGCAATGGACGAAAGTC TGACGGAGCAACGCCGCGTGAGTGATGAAGGTT…
PMB215	OTU215	Bacillus	GCCATGGCGGCGTGCTAATACATGCAGTCGAGCGGACCGACGGGAGCTTGCTCCCTTAGG TCAGCGGCGGACGGGTGAGTAACACGTGGGTAACCTGCCTGTAAGACTGGGATAACTCCG GGAAACCGGGGCTAATACCGGATGCTTGATTGAACCGCATGGTTCAATCATAAAAGGGGG CTTTTAGCTACCACTTACAGATGGACCCGCGGCGCATTAGCTAGTTGGTGAGGGAACGGC TCACCAAGGCGACGATGCGTAGCCGACCTGAGAGGGTGATCGGCCACACTGGGACTGAGA CACGGCCCAGACTCCTACGGGAGGCAGCAGTAGGGAATCTTCCGCAATGGACGAAAGTCT GACGGAGCAACGCCGCGTGAGTGATGAAGGTTT…
PMB216	OTU216	Bacillus	AGCCGTGGGCGGCGTCCTAATACATGCAAGTCGAGCGGACAGATGGGAGCTTGCTCCCTG ATGTCAGCGGCGGACGGGTGAGTAACACGTGGGTAACCTGCCTGTAAGACTGGGATAACT CCGGGAAACCGGGGCTAATACCGGATGCTTGATTGAACCGCATGGTTCAATTATAAAAGG TGGCTTTTAGCTACCACTTACAGATGGACCCGCGGCGCATTAGCTAGTTGGTGAGGTAAC GGCTCACCAAGGCAACGATGCGTAGCCGACCTGAGAGGGTGATCGGCCACACTGGGACTG AGACACGGCCCAGACTCCTACGGGAGGCAGCAGTAGGGAATCTTCCGCAATGGACGAAAG TCTGACGGAGCAACGCCGCGTGAGTGATGAAGG…
PMB217	OTU217	Bacillus	AGGTTGCGGGGTGCCTATACATGCAAGTCGAGCGGACAGATGGGAGCTTGCTCCCTGATG TCAGCGGCGGACGGGTGAGTAACACGTGGGTAACCTGCCTGTAAGACTGGGATAACTCCG GGAAACCGGGGCTAATACCGGATGCTTGATTGAACCGCATGGTTCAATTATAAAAGGTGG CTTTTAGCTACCACTTACAGATGGACCCGCGGCGCATTAGCTAGTTGGTGAGGTAACGGC TCACCAAGGCAACGATGCGTAGCCGACCTGAGAGGGTGATCGGCCACACTGGGACTGAGA CACGGCCCAGACTCCTACGGGAGGCAGCAGTAGGGAATCTTCCGCAATGGACGAAAGTCT GACGGAGCAACGCCGCGTGAGTGATGAAGGTTT…
PMB218	OTU218	Bacillus	TGCACGTGGGGGCGGCTATACATGCAAGTCGAGCGGACCGACGGGAGCTTGCTCCCTTAG GTCAGCGGCGGACGGGTGAGTAACACGTGGGTAACCTGCCTGTAAGACTGGGATAACTCC GGGAAACCGGGGCTAATACCGGATGCTTGATTGAACCGCATGGTTCAATCATAAAAGGTG GCTTTTAGCTACCACTTGCAGATGGACCCGCGGCGCATTAGCTAGTTGGTGAGGTAACGG CTCACCAAGGCGACGATGCGTAGCCGACCTGAGAGGGTGATCGGCCACACTGGGACTGAG ACACGGCCCAGACTCCTACGGGAGGCAGCAGTAGGGAATCTTCCGCAATGGACGAAAGTC TGACGGAGCAACGCCGCGTGAGTGATGAAGGTT…
PMB219	OTU219	Bacillus	AAACCATTGACAAAGTCCGAAGCGGGAACCGACGGGAGCTTGCTCCCTTAGGTCAGCGGC GGACGGGTCCAGTAACACGTGGGTAACCTGCCTGTAAGACTGGGATAACTCCGGGAAACC GGGGCTAATACCGGATGCTTGATTGAACCGCATGGTTCAATCATAAAAGGTGGCTTTTAG CTACCACTTACAGATGGACCCGCGGCGCATTAGCTAGTTGGTGAGGTAACGGCTCACCAA GGCGACGATGCGTAGCCGACCTGAGAGGGTGATCGGCCACACTGGGACTGAGACACGGCC CAGACTCCTACGGGAGGCAGCAGTAGGGAATCTTCCGCAATGGACGAAAGTCTGACGGAG CAACGCCGCGTGAGTGATGAAGGTTTTCGGATC…
PMB220	OTU220	Bacillus	GAAGGACGTTGGCGGCCTGCTATACATGCAAGTCGAGCGGACCGAACGGGAAGCTTGCTC CCTTAGGTCAGCGGCGGACGGGTGAGTAACACGTGGGTAACCTGCCTGTAAGACTGGGAT AACTCCGGGAAACCGGGGCTAATACCGGATGCTTGATTGAACCGCATGGTTCAATCATAA AAGGTGGCTTTTAGCTACCACTTACAGATGGACCCGCGGCGCATTAGCTAGTTGGTGAGG TAACGGCTCACCAAGGCGACGATGCGTAGCCGACCTGAGAGGGTGATCGGCCACACTGGG ACTGAGACACGGCCCAGACTCCTACGGGAGGCAGCAGTAGGGAATCTTCCGCAATGGACG AAAGTCTGACGGAGCAACGCCGCGTGAGTGATG…
PMB221	OTU221	Bacillus	TTAGGATGGCGGGTGCTATACTGCAGTCGAGCGAATTGATGGGAGCTTGCTCCCTGATAT TAGCGGCGGACGGGTGAGTAACACGTGGGTAACCTGCCTGTAAGATTGGGATAACTCCGG GAAACCGGAGCTAATACCGGATAACATTTTGAACCGCATGGTTCGAAATTGAAAGATGGT TTCGGCTATCACTTACAGATGGACCCGCGGCGCATTAGCTAGTTGGTGAGGTAACGGCTC ACCAAGGCAACGATGCGTAGCCGACCTGAGAGGGTGATCGGCCACACTGGGACTGAGACA CGGCCCAGACTCCTACGGGAGGCAGCAGTAGGGAATCTTCCGCAATGGACGAAAGTCTGA CGGAGCAACGCCGCGTGAACGATGAAGGCCTTC…
PMB222	OTU222	Bacillus	AGCGCGATGGGCGGGGCGTTGCTTATACATGCAAGTCGAGCGAACCGATTAAGAGCTTGC TCTTAAGAAGTTAGCGGCGGACGGGTGAGTAACACGTGGGTAACCTGCCTATAAGACTGG GATAACTCCGGGAAACCGGGGCTAATACCGGATAACATTTTGAACCGCATGGTTCAAAAT TGAAAGGCGGCTTCGGCTGTCACTTATAGATGGACCCGCGGCGCATTAGCTAGTTGGTGA GGTAACGGCTCACCAAGGCGACGATGCGTAGCCGACCTGAGAGGGTGATCGGCCACACTG GGACTGAGACACGGCCCAGACTCCTACGGGAGGCAGCAGTAGGGAATCTTCCGCAATGGA CGAAAGTCTGACGGAGCAACGCCGCGTGAGCGA…
PMB223	OTU223	Bacillus	AGCACGTTGCGCGTGCTATAATGCAGTCGAGCGGATCGATGGGAGCTTGCTCCCTGAGAT CAGCGGCGGACGGGTGAGTAACACGTGGGTAACCTGCCTGTAAGACTGGGATAACTCCGG GAAACCGGGGCTAATACCGGATAACACCTACCCCCGCATGGGGGAAGGTTGAAAGGTGGC TTCGGCTATCACTTACAGATGGACCCGCGGCGCATTAGCTAGTTGGTGAGGTAACGGCTC ACCAAGGCGACGATGCGTAGCCGACCTGAGAGGGTGATCGGCCACACTGGGACTGAGACA CGGCCCAGACTCCTACGGGAGGCAGCAGTAGGGAATCTTCCGCAATGGACGAAAGTCTGA CGGAGCAACGCCGCGTGAGTGAAGAAGGTTTTC…
PMB224	OTU224	Bacillus	ACGCTTAACGGCGTGCTATACATGCAGTCGAGCGGATCGATGGGAGCTTGCTCCCTGAGA TCAGCGGCGGACGGGTGAGTAACACGTGGGTAACCTGCCTGTAAGACTGGGATAACTCCG GGAAACCGGGGCTAATACCGGATAACACCTACCCCCGCATGGGGGAAGGTTGAAAGGTGG CTTCGGCTATCACTTACAGATGGACCCGCGGCGCATTAGCTAGTTGGTGAGGTAACGGCT CACCAAGGCGACGATGCGTAGCCGACCTGAGAGGGTGATCGGCCACACTGGGACTGAGAC ACGGCCCAGACTCCTACGGGAGGCAGCAGTAGGGAATCTTCCGCAATGGACGAAAGTCTG ACGGAGCAACGCCGCGTGAGTGAAGAAGGTTTT…
PMB225	OTU225	Bacillus	TAAAACCGGCTTTCGGCTTGCCTATACATGCAAGTCGAGCGGATCGATGGGAGCTTGCTC CCTGAGATCAGCGGCGGACGGGTGAGTAACACGTGGGTAACCTGCCTGTAAGACTGGGAT AACTCCGGGAAACCGGGGCTAATACCGGATAACACCTACCCCCGCATGGGGGAAGGTTGA AAGGTGGCTTCGGCTATCACTTACAGATGGACCCGCGGCGCATTAGCTAGTTGGTGAGGT AATGGCTCACCAAGGCGACGATGCGTAGCCGACCTGAGAGGGTGATCGGCCACACTGGGA CTGAGACACGGCCCAGACTCCTACGGGAGGCAGCAGTAGGGAATCTTCCGCAATGGACGA AAGTCTGACGGAGCAACGCCGCGTGAGTGAAGA…
PMB226	OTU226	Bacillus	TACCCCCTGCCGGCGTGCCTATACTGCAGTCGAGCGAACTGATTAGAAGCTTGCTTCTAT GACGTTAGCGGCGGACGGGTGAGTAACACGTGGGCAACCTGCCTGTAAGACTGGGATAAC TTCGGGAAACCGAAGCTAATACCGGATAGGATCTTCTCCTTCATGGGAGATGATTGAAAG ATGGTTTCGGCTATCACTTACAGATGGGCCCGCGGTGCATTAGCTAGTTGGTGAGGTAAC GGCTCACCAAGGCAACGATGCATAGCCGACCTGAGAGGGTGATCGGCCACACTGGGACTG AGACACGGCCCAGACTCCTACGGGAGGCAGCAGTAGGGAATCTTCCGCAATGGACGAAAG TCTGACGGAGCAACGCCGCGTGAGTGATGAAGG…
PMB227	OTU227	Bacillus	CTTTTTCCATTGCCCCGTGCTAATACATGCAAGTCGAGCGAACTGATTAGAAGCTTGCTT CTATGACGTTAGCGGCGGACGGGTGAGTAACACGTGGGCAACCTGCCTGTAAGACTGGGA TAACTTCGGGAAACCGAAGCTAATACCGGATAGGATCTTCTCCTTCATGGGAGATGATTG AAAGATGGTTTCGGCTATCACTTACAGATGGGCCCGCGGTGCATTAGCTAGTTGGTGAGG TAACGGCTCACCAAGGCAACGATGCATAGCCGACCTGAGAGGGTGATCGGCCACACTGGG ACTGAGACACGGCCCAGACTCCTACGGGAGGCAGCAGTAGGGAATCTTCCGCAATGGACG AAAGTCTGACGGAGCAACGCCGCGTGAGTGATG…
PMB228	OTU228	Bacillus	GAGTGGGGGGGTGCTAATAATGCAAGTCGAGCGAACTGATTAGAAGCTTGCTTCTATGAC GTTAGCGGCGGACGGGTGAGTAACACGTGGGCAACCTGCCTGTAAGACTGGGATAACTTC GGGAAACCGAAGCTAATACCGGATAGGATCTTCTCCTTCATGGGAGATGATTGAAAGATG GTTTCGGCTATCACTTACAGATGGGCCCGCGGTGCATTAGCTAGTTGGTGAGGTAACGGC TCACCAAGGCCACGATGCATAGCCGACCTGAGAGGGTGATCGGCCACACTGGGACTGAGA CACGGCCCAGACTCCTACGGGAGGCAGCAGTAGGGAATCTTCCGCAATGGACGAAAGTCT GACGGAGCAACGCCGCGTGAGTGATGAAGGCTT…
PMB229	OTU229	Bacillus	GAGGGGGCGGGCGGCTATACATGCAGTCGAGCGAACTGATTAGAAGCTTGCTTCTATGAC GTTAGCGGCGGACGGGTGAGTAACACGTGGGCAACCTGCCTGTAAGACTGGGATAACTTC GGGAAACCGAAGCTAATACCGGATAGGATCTTCTCCTTCATGGGAGATGATTGAAAGATG GTTTCGGCTATCACTTACAGATGGGCCCGCGGTGCATTAGCTAGTTGGTGAGGTAACGGC TCACCAAGGCAACGATGCATAGCCGACCTGAGAGGGTGATCGGCCACACTGGGACTGAGA CACGGCCCAGACTCCTACGGGAGGCAGCAGTAGGGAATCTTCCGCAATGGACGAAAGTCT GACGGAGCAACGCCGCGTGAGTGATGAAGGCTT…
PMB230	OTU230	Bacillus	GGAAATTGCGGGCGTGCTATAATGCAGTCGAGCGAACTGATTAGAAGCTTGCTTCTATGA CGTTAGCGGCGGACGGGTGAGTAACACGTGGGCAACCTGCCTGTAAGACTGGGATAACTT CGGGAAACCGAAGCTAATACCGGATAGGATCTTCTCCTTCATGGGAGATGATTGAAAGAT GGTTTCGGCTATCACTTACAGATGGGCCCGCGGTGCATTAGCTAGTTGGTGAGGTAACGG CTCACCAAGGCAACGATGCATAGCCGACCTGAGAGGGTGATCGGCCACACTGGGACTGAG ACACGGCCCAGACTCCTACGGGAGGCAGCAGTAGGGAATCTTCCGCAATGGACGAAAGTC TGACGGAGCAACGCCGCGTGAGTGATGAAGGCT…
PMB231	OTU231	Bacillus	GGCCGTGGCGGCGTGCTATACATGCAGTCGAGCGAACTGATTAGAAGCTTGCTTCTATGA CGTTAGCGGCGGACGGGTGAGTAACACGTGGGCAACCTGCCTGTAAGACTGGGATAACTT CGGGAAACCGAAGCTAATACCGGATAGGATCTTCTCCTTCATGGGAGATGATTGAAAGAT GGTTTCGGCTATCACTTACAGATGGGCCCGCGGTGCATTAGCTAGTTGGTGAGGTAACGG CTCACCAAGGCCACGATGCATAGCCGACCTGAGAGGGTGATCGGCCACACTGGGACTGAG ACACGGCCCAGACTCCTACGGGAGGCAGCAGTAGGGAATCTTCCGCAATGGACGAAAGTC TGACGGAGCAACGCCGCGTGAGTGATGAAGGCT…
PMB232	OTU232	Bacillus	AAGGAAATAGCCCGGCCTTGCTAATACATGCAAGTCGAGCGAACTTGCGGGAGCTTGCTC CCAAAAGTTAGCGGCGGACGGGTGAGTAACACGTGGGCAACCTGCCTGTAAGACTGGGAT AACTTCGGGAAACCGGAGCTAATACCGGATAATTCTTTTCTGCTCATGCAGAAAAGCTGA AAGATGGTTTCGGCTATCACTTACAGATGGGCCCGCGGCGCATTAGCTAGTTGGTGAGGT AACGGCTCACCAAGGCAACGATGCGTAGCCGACCTGAGAGGGTGATCGGCCACACTGGGA CTGAGACACGGCCCAGACTCCTACGGGAGGCAGCAGTAGGGAATCTTCCGCAATGGACGA AAGTCTGACGGAGCAACGCCGCGTGAGTGATGA…
PMB233	OTU233	Bacillus	CGGGTGGGGGGCGTGCTATACATGCAGTCGAGCGGACAGATGGGAGCTTGCTCCCTGATG TTAGCGGCGGACGGGTGAGTAACACGTGGGTAACCTGCCTGTAAGACTGGGATAACTCCG GGAAACCGGGGCTAATACCGGATGGTTGTTTGAACCGCATGGTTCAGACATAAAAGGTGG CTTCGGCTACCACTTACAGATGGACCCGCGGCGCATTAGCTAGTTGGTGAGGTAACGGCT CACCAAGGCGACGATGCGTAGCCGACCTGAGAGGGTGATCGGCCACACTGGGACTGAGAC ACGGCCCAGACTCCTACGGGAGGCAGCAGTAGGGAATCTTCCGCAATGGACGAAAGTCTG ACGGAGCAACGCCGCGTGAGTGATGAAGGTTTT…
PMB234	OTU234	Bacillus	CCCCGTGCGCGTGCTATACATGCAAGTCGAGCGGACAGATGGGAGCTTGCTCCCTGATGT TAGCGGCGGACGGGTGAGTAACACGTGGGTAACCTGCCTGTAAGACTGGGATAACTCCGG GAAACCGGGGCTAATACCGGATGCTTGTTTGAACCGCATGGTTCAAACATAAAAGGTGGC TTCGGCTACCACTTACAGATGGACCCGCGGCGCATTAGCTAGTTGGTGAGGTAACGGCTC ACCAAGGCAACGATGCGTAGCCGACCTGAGAGGGTGATCGGCCACACTGGGACTGAGACA CGGCCCAGACTCCTACGGGAGGCAGCAGTAGGGAATCTTCCGCAATGGACGAAAGTCTGA CGGAGCAACGCCGCGTGAGTGATGAAGGTTTTC…
PMB235	OTU235	Bacillus	CAGTGCGGCGTGCTAATACATGCAAGTCGAGCGGACAGATGGGAGCTTGCTCCCTGATGT TAGCGGCGGACGGGTGAGTAACACGTGGGTAACCTGCCTGTAAGACTGGGATAACTCCGG GAAACCGGGGCTAATACCGGATGCTTGTTTGAACCGCATGGTTCAAACATAAAAGGTGGC TTCGGCTACCACTTACAGATGGACCCGCGGCGCATTAGCTAGTTGGTGAGGTAACGGCTC ACCAAGGCAACGATGCGTAGCCGACCTGAGAGGGTGATCGGCCACACTGGGACTGAGACA CGGCCCAGACTCCTACGGGAGGCAGCAGTAGGGAATCTTCCGCAATGGACGAAAGTCTGA CGGAGCAACGCCGCGTGAGTGATGAAGGTTTTC…
PMB236	OTU236	Bacillus	TCGCACCTGGCCGCCCTGCCTAATACATGCAAGTCGAGCGGACTTAAAAAGCTTGCTTTT TAAGTTAGCGGCGGACGGGTGAGTAACACGTGGGCAACCTGCCTGTAAGACTGGGATAAC TTCGGGAAACCGGAGCTAATACCGGATAATCCTTTCCTACTCATGTAGGAAAGCTGAAAG ACGGTTTACGCTGTCACTTACAGATGGGCCCGCGGCGCATTAGCTAGTTGGTGAGGTAAC GGCTCACCAAGGCGACGATGCGTAGCCGACCTGAGAGGGTGATCGGCCACACTGGGACTG AGACACGGCCCAGACTCCTACGGGAGGCAGCAGTAGGGAATCTTCCGCAATGGACGAAAG TCTGACGGAGCAACGCCGCGTGAGTGATGAAGG…
PMB237	OTU237	Bacillus	AGGATGACGGCGTGCTATACATGCAAGTCGAGCGAATCTGAGGGAGCTAAGCTCCCGCTG ATTAGCGGCGGACGGGTGAGTAACACGTGGGCAACCTGCCTGTAAGACTGGGATAACTTC GGGAAACCGGAGCTAATACCGGATAATTCTTATCAACTCATGTTGGTAAGCTAAAAGACG GCGCAAGCTGTCACTTACAGATGGGCCCGCGGCGCATTAGCTAGTTGGTGAGGTAACGGC TCACCAAGGCAACGATGCGTAGCCGACCTGAGAGGGTGATCGGCCACACTGGGACTGAGA CACGGCCCAGACTCCTACGGGAGGCAGCAGTAGGGAATCTTCCGCAATGGACGAAAGTCT GACGGAGCAACGCCGCGTGAGTGATGAAGGTTT…
PMB238	OTU238	Bacillus	CCGTGGGGGCGTGCTAATACATGCAGTCGAGCGGACTTAAAAAGCTTGCTTTTTAAGTTA GCGGCGGACGGGTGAGTAACACGTGGGCAACCTGCCTGTAAGACTGGGATAACTTCGGGA AACCGGAGCTAATACCGGATAATCCTTTTCTACTCATGTAGAAAAGCTGAAAGACGGTTT ACGCTGTCACTTACAGATGGGCCCGCGGCGCATTAGCTAGTTGGTGAGGTAACGGCTCAC CAAGGCGACGATGCGTAGCCGACCTGAGAGGGTGATCGGCCACACTGGGACTGAGACACG GCCCAGACTCCTACGGGAGGCAGCAGTAGGGAATCTTCCGCAATGGACGAAAGTCTGACG GAGCAACGCCGCGTGAGTGATGAAGGTTTTCGG…
PMB239	OTU239	Bacillus	GAAACGTTGGGCGGGCGGTGCCTATACATGCAAGTCGAGCGAATCTGAGGGAGCTTGCTC CCAAAAAGATTAGCGGCGGACGGGTGAGTAACACGTGGGTAACCTGCCTGTAAGATTGGG ATAACTCCGGGAAACCGGAGCTAATACCGGATAACATATCGAACCGCATGGTTCGATATT GAAAGATGGTTTCGGCTATCACTTACAGATGGACCCGCGGCGCATTAGCTAGTTGGTGAG GTAACGGCTCACCAAGGCGACGATGCGTAGCCGACCTGAGAGGGTGATCGGCCACACTGG GACTGAGACACGGCCCAGACTCCTACGGGAGGCAGCAGTAGGGAATCTTCCGCAATGGAC GAAAGTCTGACGGAGCAACGCCGCGTGAGCGAA…
PMB240	OTU240	Bacillus	GGGCCGGGGGGGGGGGCCTATTACATGGCAAGTCGAGCGAATCTGAGGGAGCTTGCTCCC AAAGATTAGCGGCGGACGGGTGAGTAACACGTGGGTAACCTGCCTGTAAGATTGGGATAA CTCCGGGAAACCGGAGCTAATACCGGATAACATATCGAACCGCATGGTTCAATATTGAAA GATGGTTTCGGCTATCACTTACAGATGGACCCGCGGCGCATTAGCTAGTTGGTGAGGTAA CGGCTCACCAAGGCAACGATGCGTAGCCGACCTGAGAGGGTGATCGGCCACACTGGGACT GAGACACGGCCCAGACTCCTACGGGAGGCAGCAGTAGGGAATCTTCCGCAATGGACGAAA GTCTGACGGAGCAACGCCGCGTGAGCGAAGAAG…
PMB241	OTU241	Bacillus	GGAAGGGCGGCGTGCTATACATGCAGTCGAGCGAATCTGAGGGAGCTTGCTCCCAAAGAT TAGCGGCGGACGGGTGAGTAACACGTGGGTAACCTGCCTGTAAGATTGGGATAACTCCGG GAAACCGGAGCTAATACCGGATAACATATCGAACCGCATGGTTCGATATTGAAAGATGGT TTCGGCTATCACTTACAGATGGACCCGCGGCGCATTAGCTAGTTGGTGAGGTAACGGCTC ACCAAGGCGACGATGCGTAGCCGACCTGAGAGGGTGATCGGCCACACTGGGACTGAGACA CGGCCCAGACTCCTACGGGAGGCAGCAGTAGGGAATCTTCCGCAATGGACGAAAGTCTGA CGGAGCAACGCCGCGTGAGCGAAGAAGGCCTTC…
PMB242	OTU242	Bacillus	CGATGGCGCGTGCTATACATGCAAGTCGAGCGAATCTTGAGGTGCTTGCACCTCTTGGTT AGCGGCGGACGGGTGAGTAACACGTGGGCAACCTGCCTGTAAGACTGGGATAACTTCGGG AAACCGGAGCTAATACCGGATAATCCTTTTCCTCTCATGAGGAAAAGCTGAAAGTCGGTT TACGCTGACACTTACAGATGGGCCCGCGGCGCATTAGCTAGTTGGTGAGGTAACGGCTCA CCAAGGCGACGATGCGTAGCCGACCTGAGAGGGTGATCGGCCACACTGGGACTGAGACAC GGCCCAGACTCCTACGGGAGGCAGCAGTAGGGAATCTTCCGCAATGGACGAAAGTCTGAC GGAGCAACGCCGCGTGAGCGATGAAGGCCTTCG…
PMB243	OTU243	Bacillus	TTGCATGGCGCGTGCTATACATGCAGTCGAGCGAATCTTTAGGAGCTTGCTCCTAAAGGT TAGCGGCGGACGGGTGAGTAACACGTGGGCAACCTGCCTGTAAGACTGGGATAACTTCGG GAAACCGGAGCTAATACCGGATAATCCTTTTCCTCTCATGTGGAAAAGCTGAAAGTCGGT TTACGCTGACACTTACAGATGGGCCCGCGGCGCATTAGCTAGTTGGTGAGGTAATGGCTC ACCAAGGCGACGATGCGTAGCCGACCTGAGAGGGTGATCGGCCACACTGGGACTGAGACA CGGCCCAGACTCCTACGGGAGGCAGCAGTAGGGAATCTTCCGCAATGGACGAAAGTCTGA CGGAGCAACGCCGCGTGAGCGATGAAGGCCTTC…
PMB244	OTU244	Bacillus	TCACCATGGCCGGGTGCCTAATTCTTTGCAGTCGAGCGATCTTGAGGTGCTTGCACCTCT TGGTTAGCGGCGGACGGGTGAGTAACACGTGGGCAACCTGCCTGTAAGACTGGGATAACT TCGGGAAACCGGAGCTAATACCGGATAATCCTTTTCCTCTCGTGGGGAAAAGCTGAAAGT CGGTTTACGCTGACACTTACAGATGGGCCCGCGGCGCATTAGCTAGTTGGTGAGGTAACG GCTCACCAAGGCGACGATGCGTAGCCGACCTGAGAGGGTGATCGGCCACACTGGGACTGA GACACGGCCCAGACTCCTACGGGAGGCAGCAGTAGGGAATCTTCCGCAATGGACGAAAGT CTGACGGAGCAACGCCGCGTGAGCGATGAAGGC…
PMB245	OTU245	Bacillus	TGGAGGGGGGCGTGCTATACATGCAGTCGAGCGAATCTTTAGGAGCTTGCTCCTAAAGGT TAGCGGCGGACGGGTGAGTAACACGTGGGCAACCTGCCTGTAAGACTGGGATAACTTCGG GAAACCGGAGCTAATACCGGATAATCCTTTTCCTCTCATGAGGAAAAGCTGAAAGTCGGT TTACGCTGACACTTACAGATGGGCCCGCGGCGCATTAGCTAGTTGGTGAGGTAATGGCTC ACCAAGGCGACGATGCGTAGCCGACCTGAGAGGGTGATCGGCCACACTGGGACTGAGACA CGGCCCAGACTCCTACGGGAGGCAGCAGTAGGGAATCTTCCGCAATGGACGAAAGTCTGA CGGAGCAACGCCGCGTGAGCGATGAAGGCCTTC…
PMB246	OTU246	Bacillus	CGGATTAGGGGTGCTATAATGCAGTCGAGCGAATCTTAAGGTGCTTGCACCTTTTGGTTA GCGGCGGACGGGTGAGTAACACGTGGGCAACCTGCCTGTAAGACTGGGATAACTTCGGGA AACCGGAGCTAATACCGGATAATCCTTTTCCTCTCATGAGGAAAAGCTGAAAGTCGGTTT CGGCTGACACTTACAGATGGGCCCGCGGCGCATTAGCTAGTTGGTGAGGTAACGGCTCAC CAAGGCGACGATGCGTAGCCGACCTGAGAGGGTGATCGGCCACACTGGGACTGAGACACG GCCCAGACTCCTACGGGAGGCAGCAGTAGGGAATCTTCCGCAATGGACGAAAGTCTGACG GAGCAACGCCGCGTGAGCGATGAAGGCCTTCGG…
PMB247	OTU247	Bacillus	ACGGCATTTGCGGGGTGCTATACATGCAGTCGAGCGAATCTTGAGGTGCTTGCACCTCTT GGTTAGCGGCGGACGGGTGAGTAACACGTGGGCAACCTGCCTGTAAGACTGGGATAACTT CGGGAAACCGGAGCTAATACCGGATAATCCTTTTCCTCTCATGTGGAAAAGCTGAAAGTC GGTTTACGCTGACACTTACAGATGGGCCCGCGGCGCATTAGCTAGTTGGTGAGGTAACGG CTCACCAAGGCGACGATGCGTAGCCGACCTGAGAGGGTGATCGGCCACACTGGGACTGAG ACACGGCCCAGACTCCTACGGGAGGCAGCAGTAGGGAATCTTCCGCAATGGACGAAAGTC TGACGGAGCAACGCCGCGTGAGCGATGAAGGCC…
PMB248	OTU248	Bacillus	TACAGGGGGCGGGCGGGCTATACATGCAAGTCGAGCGAATCTTGAAGGTGCTTGCACCTC TTGGTTAGCGGCGGACGGGTGAGTAACACGTGGGCAACCTGCCTGTAAGACTGGGATAAC TTCGGGAAACCGGAGCTAATACCGGATAATCCTTTTCCTCTCATGAGGAAAAGCTGAAAG TCGGTTTACGCTGACACTTACAGATGGGCCCGCGGCGCATTAGCTAGTTGGTGAGGTAAC GGCTCACCAAGGCGACGATGCGTAGCCGACCTGAGAGGGTGATCGGCCACACTGGGACTG AGACACGGCCCAGACTCCTACGGGAGGCAGCAGTAGGGAATCTTCCGCAATGGACGAAAG TCTGACGGAGCAACGCCGCGTGAGCGATGAAGG…
PMB249	OTU249	Bacillus	TGGACCGTTGCGGCGGTGCCTTATACATGCAAGTCGAGCGGACAGATGGGAGCTTGCTCC CTGAAGTCAGCGGCGGACGGGTGAGTAACACGTGGGCAACCTGCCTGTAAGACTGGGATA ACTCCGGGAAACCGGGGCTAATACCGGATAATTCTTTCCCTCACATGAGGGAAAGCTGAA AGATGGTTTCGGCTATCACTTACAGATGGGCCCGCGGCGCATTAGCTAGTTGGTGAGGTA ACGGCTCACCAAGGCGACGATGCGTAGCCGACCTGAGAGGGTGATCGGCCACACTGGGAC TGAGACACGGCCCAGACTCCTACGGGAGGCAGCAGTAGGGAATCTTCCGCAATGGACGAA AGTCTGACGGAGCAACGCCGCGTGAGTGATGAA…
PMB250	OTU250	Bacillus	GCGCCATTTCCCGCGGGCTATACATGCAAGTCGAGCGGACTGATGGGAGCTTGCTCCCTG AAGTCAGCGGCGGACGGGTGAGTAACACGTGGGCAACCTGCCTGTAAGACTGGGATAACT CCGGGAAACCGGGGCTAATACCGGATAATTCTTTCCCTCACATGAGGGAAAGCTGAAAGA TGGTTTCGGCTATCACTTACAGATGGGCCCGCGGCGCATTAGCTAGTTGGTGAGGTAACG GCTCACCAAGGCAACGATGCGTAGCCGACCTGAGAGGGTGATCGGCCACACTGGGACTGA GACACGGCCCAGACTCCTACGGGAGGCAGCAGTAGGGAATCTTCCGCAATGGACGAAAGT CTGACGGAGCAACGCCGCGTGAGTGATGAAGGT…
PMB251	OTU251	Bacillus	TCCGGGCGGCGTGGCCTATAATGCAGTCGAGCGGACTGATGGGAGCTTGCTCCCTGAAGT CAGCGGCGGACGGGTGAGTAACACGTGGGCAACCTGCCTGTAAGACTGGGATAACTCCGG GAAACCGGGGCTAATACCGGATAATTCTTTCCCTCACATGAGGGAAAGCTGAAAGATGGT TTCGGCTATCACTTACAGATGGGCCCGCGGCGCATTAGCTAGTTGGTGAGGTAACGGCTC ACCAAGGCGACGATGCGTAGCCGACCTGAGAGGGTGATCGGCCACACTGGGACTGAGACA CGGCCCAGACTCCTACGGGAGGCAGCAGTAGGGAATCTTCCGCAATGGACGAAAGTCTGA CGGAGCAACGCCGCGTGAGTGATGAAGGTTTTC…
PMB252	OTU252	Bacillus	CGGGAATTGGGGGGGGCCTATAGGTGCAAGTCGAGCGAATTTAATAGGAGCTTGCTCCTA TTAAGTTAGGGGCGGACGGGTGAGTAACACGTGGGCAACCTGCCTGTAAGACTGGGATAA CTTCGGGAAACCGGAGCTAATACCGGATAACTTCTTTCCTCGCATGAGGAAAGGTTAAAA GACGGTTATGCTGTCACTTACAGATGGGCCCGCGGCGCATTAGCTAGTTGGTGGGGTAAT GGCTCACCAAGGCAACGATGCGTAGCCGACCTGAGAGGGTGATCGGCCACACTGGGACTG AGACACGGCCCAGACTCCTACGGGAGGCAGCAGTAGGGAATCTTCCGCAATGGACGAAAG TCTGACGGAGCAACGCCGCGTGAGTGAAGAAGG…
PMB253	OTU253	Bacillus	GAACTTTTCGGCCGGGCCTATACATGCAAGTCGAGCGAATGGATGGGAGCTTGCTCCCTG AAGTTAGCGGCGGACGGGTGAGTAACACGTGGGCAACCTGCCTGTAAGACTGGGATAACT TCGGGAAACCGGAGCTAATACCGGATAACTTCTTTCCTCGCATGAGGAAAGGTTAAAAGA CGGTTATGCTGTCACTTACAGATGGGCCCGCGGCGCATTAGCTAGTTGGTGAGGTAACGG CTCACCAAGGCGACGATGCGTAGCCGACCTGAGAGGGTGATCGGCCACACTGGGACTGAG ACACGGCCCAGACTCCTACGGGAGGCAGCAGTAGGGAATCTTCCGCAATGGACGAAAGTC TGACGGAGCAACGCCGCGTGAGTGAAGAAGGTC…
PMB254	OTU254	Bacillus	GAGGGGCGGGTGCTATACATGCAGTCGAGCGGATCGATGGGAGCTTGCTCCCTGGAGTAA CGGGGGGACGGGGTGAGTAACACGTGGGCAACCTGCCTGTAAAGACTGGGATAACTCCGG GAAACCGGGGCTAATACCGGATAATTCATTGTCCTCTCATGAGGAAATGCTGAAAGACGG TTTCGGCTGTCACTTACAGATGGGCCCGCGGCGCATTAGCTAGTTGGTGAGGTAACGGCT CACCAAGGCAACGATGCGTAGCCGACCTGAGAGGGTGATCGGCCACACTGGGACTGAGAC ACGGCCCAGACTCCTACGGGAGGCAGCAGTAGGGAATCTTCCGCAATGGACGAAAGTCTG ACGGAGCAACGCCGCGTGAGCGATGAAGGCCTT…
PMB255	OTU255	Bacillus	GCCCGTGGGGGGCTTCCTATACATGCAAGTCGAGCGGACCTTTAAGGAGCTTGCTCCCAA AAGATTAGCGGCGGACGGGTGAGTAACACGTGGGCAACCTGCCTGTAAGACTGGGATAAC TCCGGGAAACCGGGGCTAATACCGGATAATTCATTCCCTCTCATGAGGGAATGCTGAAAG ACGGTTTCGGCTGTCACTTACAGATGGGCCCGCGGCGCATTAGCTAGTTGGTGAGGTAAC GGCTCACCAAGGCCACGATGCGTAGCCGACCTGAGAGGGTGATCGGCCACACTGGGACTG AGACACGGCCCAGACTCCTACGGGAGGCAGCAGTAGGGAATCTTCCGCAATGGACGAAAG TCTGACGGAGCAACGCCGCGTGAGCGATGAAGG…
PMB256	OTU256	Bacillus	TGGGCATGGGGGCTGCTATACATGCAAGTCGAGCGAACCAATGGGAGCTTGCTCCCTGAG GTTAGCGGCGGACGGGTGAGTAACACGTGGGCAACCTGCCTGTAAGACTGGGATAACTCC GGGAAACCGGGGCTAATACCGGATAATTCATTTCCTCTCATGAGGAAATGCTGAAAGACG GTTTCGGCTGTCACTTACAGATGGGCCCGCGGCGCATTAGCTAGTTGGTGAGGTAACGGC TCACCAAGGCCACGATGCGTAGCCGACCTGAGAGGGTGATCGGCCACACTGGGACTGAGA CACGGCCCAGACTCCTACGGGAGGCAGCAGTAGGGAATCTTCCGCAATGGACGAAAGTCT GACGGAGCAACGCCGCGTGAGCGAAGAAGGCCT…
PMB257	OTU257	Bacillus	CGGTGCCGGCGTTTCCTATACATGCAGTCGAGCGAATCTGAGGGAGCTTGCTCCCAGAGA TTAGCGGCGGACGGGTGAGTAACACGTGGGCAACCTGCCTGTAAGACTGGGATAACTCCG GGAAACCGGGGCTAATACCGGATAATTCATTCCCTCTCATGAGGGAATGCTGAAAGACGG TTTCGGCTGTCACTTACAGATGGGCCCGCGGCGCATTAGCTAGTTGGTGAGGTAACGGCT CACCAAGGCCACGATGCGTAGCCGACCTGAGAGGGTGATCGGCCACACTGGGACTGAGAC ACGGCCCAGACTCCTACGGGAGGCAGCAGTAGGGAATCTTCCGCAATGGACGAAAGTCTG ACGGAGCAACGCCGCGTGAGCGATGAAGGCCTT…
PMB258	OTU258	Bacillus	CCTGGCGGGTGCCTATAATGCAGTCGAGCGGATCGGAGGGAGCTTGCTCCCGATGATCAG CGGCGGACGGGTGAGTAACACGTGGGCAACCTGCCTGTAAGACTGGGATAACTCCGGGAA ACCGGGGCTAATACCGGATAATTCATCCCCTCTCATGAGGGGATGCTGAAAGACGGTTTC GGCTGTCACTTACAGATGGGCCCGCGGCGCATTAGCTAGTTGGTGAGGTAACGGCTCACC AAGGCAACGATGCGTAGCCGACCTGAGAGGGTGATCGGCCACACTGGGACTGAGACACGG CCCAGACTCCTACGGGAGGCAGCAGTAGGGAATCTTCCGCAATGGACGAAAGTCTGACGG AGCAACGCCGCGTGAGCGAAGAAGGCCTTCGGG…
PMB259	OTU259	Bacillus	AGCCGTGGGGGCAGCTATACATGCAGTCGAGCGGATGGATTAAGAGCTTGCTCTTATGAA GTTAGCGGCGGACGGGTGAGTAACACGTGGGTAACCTGCCCATAAGACTGGGATAACTCC GGGAAACACGGGGCTAATACCGGATAACATTTTGCACCGCATGGTGCGAAATTGAAAGGC GGCTTCGGCTGTCACTTATGGATGGACCCGCGTCGCATTAGCTAGTTGGTGAGGTAACGG CTCACCAAGGCAACGATGCGTAGCCGACCTGAGAGGGTGATCGGCCACACTGGGACTGAG ACACGGCCCAGACTCCTACGGGAGGCAGCAGTAGGGAATCTTCCGCAATGGACGAAAGTC TGACGGAGCAACGCCGCGTGAGTGATGAAGGCT…
PMB260	OTU260	Bacillus	AGGAAAGTGCGGCGTGCCTAATACATGCAAGTCGAGCGAATGGATTAAGAGCTTGCTCTT ATGAAGTTAGCGGCGGACGGTTGAGTAACACGTGGGTAACCTGCCCATAAGACTGGGATA ACTCCGGGAAACCGGGGCTAATACCGGATAACATTTTGCGCTGCATGGCGCGAAATTGAA AGGCGGCTTCGGCTGTCACTTATGGATGGACCCGCGTCGCATTAGCTAGTTGGTGAGGTA ACGGCTCACCAAGGCAACGATGCGTAGCCGACCTGAGAGGGTGATCGGCCACACTGGGAC TGAGACACGGCCCAGACTCCTACGGGAGGCAGCAGTAGGGAATCTTCCGCAATGGACGAA AGTCTGACGGAGCAACGCCGCGTGAGTGATGAA…
PMB261	OTU261	Bacillus	TGGAAATGTGCGGGTTCCTATACATGCAAGTCGAGCGAATGGATTAAGAGCTTGCTCTTA TGAAGTTAGCGGCGGACGGGTGAGTAACACGTGGGTAACCTGCCCATAAGACTGGGATAA CTCCGGGAAACCGGGGCTAATACCGGATAACATTTTGCGCTGCATGGCGCGAAATTGAAA GGCGGCTTCGGCTGTCACTTATGGATGGACCCGCGTCGCATTAGCTAGTTGGTGAGGTAA CGGCTCACCAAGGCAACGATGCGTAGCCGACCTGAGAGGGTGATCGGCCACACTGGGACT GAGACACGGCCCAGACTCCTACGGGAGGCAGCAGTAGGGAATCTTCCGCAATGGACGAAA GTCTGACGGAGCAACGCCGCGTGAGTGATGAAG…
PMB262	OTU262	Bacillus	CAGCGCTGTGCGCCTTTCCTAATACATGCAAGTCGAGCGGACAGAAGGGAGCTTGCTCCC GGATGTTAGCGGCGGACGGGTGAGTAACACGTGGGTAACCTGCCTGTAAGACTGGGATAA CTCCGGGAAACCGGAGCTAATACCGGATAGTTCCTTGAACCGCATGGTTCAAGGATGAAA GACGGTTTCGGCTGTCACTTACAGATGGACCCGCGGCGCATTAGCTAGTTGGTGGGGTAA TGGCTCACCAAGGCGACGATGCGTAGCCGACCTGAGAGGGTGATCGGCCACACTGGGACT GAGACACGGCCCAGACTCCTACGGGAGGCAGCAGTAGGGAATCTTCCGCAATGGACGAAA GTCTGACGGAGCAACGCCGCGTGAGTGATGAAG…
PMB263	OTU263	Bacillus	AGCATTTGGCGACGTGCTAATACATGCAAGTCGAGCGAACAGAAGGGAGCTTGCTCCCGG ATGTTAGCGGCGGACGGGTGAGTAACACGTGGGTAACCTGCCTGTAAGACTGGGATAACT CCGGGAAACCGGAGCTAATACCGGATAGTTCCTTGAACCGCATGGTTCAAGGATGAAAGA CGGTTTCGGCTGTCACTTACAGATGGACCCGCGGCGCATTAGCTAGTTGGTGGGGTAATG GCTCACCAAGGCGACGATGCGTAGCCGACCTGAGAGGGTGATCGGCCACACTGGGACTGA GACACGGCCCAGACTCCTACGGGAGGCAGCAGTAGGGAATCTTCCGCAATGGACGAAAGT CTGACGGAGCAACGCCGCGTGAGTGATGAAGGT…
PMB264	OTU264	Bacillus	GCCCAAGGTTAGCCGCGTATAATCGGAGTTGAGCGGACAGATGGGAGGGTGCTCCCTGAT GTTAGCGGCGGACGGGTGAGTAACACGGGGGGAACCTGCCTGTAAGACTGGGATAACTCC GGGAAACCGGGGCTAAGACCGGATGGTTGTTTGAACCGCATGGTTCATAAATAAAAGGTG GCTTCGGCTACCACTTACAGATGGACCCGCGGCGCATTAGCTAGTTGGTGAGGTAACGGC TCACCAAGGCGACGATGCGTAGCCGACCTGAGAGGGTGATCGGCCACACTGGGACTGAGA CACGGCCCAGACTCCTACGGGAGGCAGCAGTAGGGAATCTTCCGCAATGGACGAAAGTCT GACGGAGCAACGCCGCGTGAGTGATGAAGGTTT…
PMB265	OTU265	Bacillus	CGGGGCTTTGCCGGGGTGCCTAATACATGCAAGTCGAGCGGACAGATGGGAGCTTGCTCC CTGATGTTAGCGGCGGACGGGTGAGTAACACGTGGGTAACCTGCCTGTAAGACTGGGATA ACTCCGGGAAACCGGGGCTAATACCGGATGGTTGTTTGAACCGCATGGTTCAGACATAAA AGGTGGCTTCGGCTACCACTTACAGATGGACCCGCGGCGCATTAGCTAGTTGGTGAGGTA ACGGCTCACCAAGGCAACGATGCGTAGCCGACCTGAGAGGGTGATCGGCCACACTGGGAC TGAGACACGGCCCAGACTCCTACGGGAGGCAGCAGTAGGGAATCTTCCGCAATGGACGAA AGTCTGACGGAGCAACGCCGCGTGAGTGATGAA…
PMB266	OTU266	Bacillus	AGGTCGTACACCGTTTCGCGTTGCTAATACTGCAAGTCGAGCGGACAGATGGGAGCTTGC TCCCTGATGTTAGCGGCGGACGGGTGAGTAACACGTGGGTAACCTGCCTGTAAGACTGGG ATAACTCCGGGAAACCGGGGCTAATACCGGATGGTTGTTTGAACCGCATGGTTCAGACAT AAAAGGTGGCTTCGGCTACCACTTACAGATGGACCCGCGGCGCATTAGCTAGTTGGTGAG GTAACGGCTCACCAAGGCAACGATGCGTAGCCGACCTGAGAGGGTGATCGGCCACACTGG GACTGAGACACGGCCCAGACTCCTACGGGAGGCAGCAGTAGGGAATCTTCCGCAATGGAC GAAAGTCTGACGGAGCAACGCCGCGTGAGTGAT…
PMB267	OTU267	Bacillus	GACGGAGATGGGGGGGTGCTACTACATGCAGTCGAGCGGACAGATGGGAGCTTGCTCCCT GATGTTAGCGGCGGACGGGTGAGTAACACGTGGGTAACCTGCCTGTAAGACTGGGATAAC TCCGGGAAACCGGGGCTAATACCGGATGGTTGTCTGAACCGCATGGTTCAGACATAAAAG GTGGCTTCGGCTACCACTTACAGATGGACCCGCGGCGCATTAGCTAGTTGGTGAGGTAAC GGCTCACCAAGGCGACGATGCGTAGCCGACCTGAGAGGGTGATCGGCCACACTGGGACTG AGACACGGCCCAGACTCCTACGGGAGGCAGCAGTAGGGAATCTTCCGCAATGGACGAAAG TCTGACGGAGCAACGCCGCGTGAGTGATGAAGG…
PMB268	OTU268	Bacillus	GAATGCGCAGCTATAATGCAGTCGAGCGGACAGATGGGAGCTTGCTCCCTGATGTTAGCG GCGGACGGGTGAGTAACACGTGGGTAACCTGCCTGTAAGACTGGGATAACTCCGGGAAAC CGGGGCTAATACCGGATGGTTGTTTGAACCGCATGGTTCAGACATAAAAGGTGGCTTCGG CTACCACTTACAGATGGACCCGCGGCGCATTAGCTAGTTGGTGAGGTAACGGCTCACCAA GGCAACGATGCGTAGCCGACCTGAGAGGGTGATCGGCCACACTGGGACTGAGACACGGCC CAGACTCCTACGGGAGGCAGCAGTAGGGAATCTTCCGCAATGGACGAAAGTCTGACGGAG CAACGCCGCGTGAGTGATGAAGGTTTTCGGATC…
PMB269	OTU269	Bacillus	CTGATGTTAGCGGCGGACGGGTGAGTAACACGTGGGTAACCTGCCTGTAAGACTGGGATA ACTCCGGGAAACCGGGGCTAATACCGGATGGTTGTCTGAACCGCATGGTTCAGACATAAA AGGTGGCTTCGGCTACCACTTACAGATGGACCCGCGGCGCATTAGCTAGTTGGTGAGGTA ACGGCTCACCAAGGCGACGATGCGTAGCCGACCTGAGAGGGTGATCGGCCACACTGGGAC TGAGACACGGCCCAGACTCCTACGGGAGGCAGCAGTAGGGAATCTTCCGCAATGGACGAA AGTCTGACGGAGCAACGCCGCGTGAGTGATGAAGGTTTTCGGATCGTAAAGCTCTGTTGT TAGGGAAGAACAAGTGCCGTTCAAATAGGGCGG…
PMB270	OTU270	Bacillus	AAAAAGAAAATTGGGGGAGGGACCATATACATGCTATTTGAGCGTACAGATGGGAGCTTG CTCCCTGATGTTAGCGGCGGACGGGTGAGTAACACGTGGGTAACCTGCCTGTAAGACTGG GATAACTCCGGGAAACCGGGGCTAATACCGGATGGTTGTTTGAACCGCATGGTTCAGACA TAAAAGGTGGCTTCGGCTACCACTTACAGATGGACCCGCGGCGCATTAACTAGTTGGTGA GGTAACGGCTCACCAAGGCGACGATGCGTAGCCGACCTGAGAGGGTGATCGGCCACACTG GGACTGAGACACGGCCCAGACTCCTACGGGAGGCAGCAGTAGGGAATCTTCCGCAATGGA CGAAAGTCTGACGGAGCAACGCCGCGTGAGTGA…
PMB271	OTU271	Bacillus	TGCGGCAAGGGCGGCGTGCCTAATACATGCAAGTCGAGCGGACAGATGGGAGCTTGCTCC CTGATGTTAGCGGCGGACGGGTGAGTAACACGTGGGTAACCTGCCTGTAAGACTGGGATA ACTCCGGGAAACCGGGGCTAATACCGGATGGTTGTTTGAACCGCATGGTTCAGACATAAA AGGTGGCTTCGGCTACCACTTACAGATGGACCCGCGGCGCATTAGCTAGTTGGTGAGGTA ACGGCTCACCAAGGCGACGATGCGTAGCCGACCTGAGAGGGTGATCGGCCACACTGGGAC TGAGACACGGCCCAGACTCCTACGGGAGGCAGCAGTAGGGAATCTTCCGCAATGGACGAA AGTCTGACGGAGCAACGCCGCGTGAGTGATGAA…
PMB272	OTU272	Bacillus	GCACCGTGCGGGTGCCTATAATGCAGTCGAGCGAATCGATGGGAGCTTGCTCCCTGAGAT TAGCGGCGGACGGGTGAGTAACACGTGGGCAACCTGCCTATAAGACTGGGATAACTTCGG GAAACCGGAGCTAATACCGGATACGTTCTTTTCTCGCATGAGAGAAGATGGAAAGACGGT TTACGCTGTCACTTATAGATGGGCCCGCGGCGCATTAGCTAGTTGGTGAGGTAATGGCTC ACCAAGGCGACGATGCGTAGCCGACCTGAGAGGGTGATCGGCCACACTGGGACTGAGACA CGGCCCAGACTCCTACGGGAGGCAGCAGTAGGGAATCTTCCGCAATGGACGAAAGTCTGA CGGAGCAACGCCGCGTGAACGAAGAAGGCCTTC…
PMB273	OTU273	Bacillus	CGCCAGGGCGCTGCTATACTGCAGTCGAGCGAATCGATGGGAGCTTGCTCCCTGAGATTA GCGGCGGACGGGTGAGTAACACGTGGGCAACCTGCCTATAAGACTGGGATAACTTCGGGA AACCGGAGCTAATACCGGATACGTTCTTTTCTCGCATGAGAGAAGATGGAAAGACGGTTT CGGCTGTCACTTATAGATGGGCCCGCGGCGCATTAGCTAGTTGGTGAGGTAATGGCTCAC CAAGGCGACGATGCGTAGCCGACCTGAGAGGGTGATCGGCCACACTGGGACTGAGACACG GCCCAGACTCCTACGGGAGGCAGCAGTAGGGAATCTTCCGCAATGGACGAAAGTCTGACG GAGCAACGCCGCGTGAACGAAGAAGGCCTTCGG…
PMB274	OTU274	Bacillus	GCAAGGGGGGCGTCCTTATAATGCAGTCGAGCGAATCGATGGGAGCTTGCTCCCTGAGAT TAGCGGCGGACGGGTGAGTAACACGTGGGCAACCTGCCTATAAGACTGGGATAACTTCGG GAAACCGGAGCTAATACCGGATACGTTCTTCTCTCGCATGAGAGAAGATGGAAAGACGGT TTACGCTGTCACTTATAGATGGGCCCGCGGCGCATTAGCTAGTTGGTGAGGTAATGGCTC ACCAAGGCGACGATGCGTAGCCGACCTGAGAGGGTGATCGGCCACACTGGGACTGAGACA CGGCCCAGACTCCTACGGGAGGCAGCAGTAGGGAATCTTCCGCAATGGACGAAAGTCTGA CGGAGCAACGCCGCGTGAACGAAGAAGGCCTTC…
PMB275	OTU275	Bacillus	CTTTCCTTTTAGTTTTGCTTAGAGCGGCGGACGGTTTTTAGTAACACGTGGGCAACCTGC CTATAAGACTGGGATAACTTCGGGAAACCGGAGCTAATACCGGATAATGCTTTTGAACAC ATGTTCGAAAGCGGAAAGATGGTTTCGGCTATCACTTATAGATGGGCCCGCGGCGCATTA TCTAGTTGGTGAGGTAACGGCTCACCAAGGCGACGATGCGTAGCCGACCTGAGAGGGTGA TCGGCCACACTGGGACTGAGACACGGCCCAGACTCCTACGGGAGGCAGCAGTAGGGAATC TTCCGCAATGGACGAAAGTCTGACGGAGCAACGCCGCGTGAGTGATGAAGGTTTTCGGAT CGTAAAACTCTGTTGTTAGGGAAGAACAAGTAC…
PMB276	OTU276	Bacillus	CGGGGGCGGGAGCTATACATGCAAGTCGAGCGGATCGGAGGGAGCTTGCTCCCGATGATT AGCGGCGGACGGGTGAGTAACACGTGGGCAACCTGCCTATAAGACTGGGATAACTTCGGG AAACCGGAGCTAATACCGGATAATGCTTTTGAACACATGTTTGAAAGCTGAAAGATGGTT TCGGCTATCACTTATAGATGGGCCCGCGGCGCATTAGCTAGTTGGTGAGGTAACGGCTCA CCAAGGCGACGATGCGTAGCCGACCTGAGAGGGTGATCGGCCACACTGGGACTGAGACAC GGCCCAGACTCCTACGGGAGGCAGCAGTAGGGAATCTTCCGCAATGGACGAAAGTCTGAC GGAGCAACGCCGCGTGAGTGATGAAGGTTTTCG…
PMB277	OTU277	Bacillus	GATTGGGGGGCGTGCTAATACATGCAAGTCGAGCGAATCAATAGGAGCTTGCTCCTGTTG GTTAGCGGCGGACGGGTGAGTAACACGTGGGCAACCTGCCTGTAAGACTGGGATAACTTC GGGAAACCGGAGCTAATACCGGATAATCCTTTTCCTCTCATGAGGAAAAGCTGAAAGTCG GTTTCGGCTGACACTTACAGATGGGCCCGCGGCGCATTAGCTAGTTGGTGAGGTAACGGC TCACCAAGGCGACGATGCGTAGCCGACCTGAGAGGGTGATCGGCCACACTGGGACTGAGA CACGGCCCAGACTCCTACGGGAGGCAGCAGTAGGGAATCTTCCGCAATGGACGAAAGTCT GACGGAGCAACGCCGCGTGAGCGATGAAGGCCT…
PMB278	OTU278	Bacillus	GGGATGACGAGTGCTATACATGCAAGTCGAGCGGACAGATGGGAGCTTGCTCCCTGATGT TAGCGGCGGACGGGTGAGTAACACGTGGGTAACCTGCCTGTAAGACTGGGATAACTCCGG GAAACCGGGGCTAATACCGGATGCTTGATTGAACCGCATGGTTCAATTATAAAAGGTGGC TTTTAGCTACCACTTACAGATGGACCCGCGGCGCATTAGCTAGTTGGGGAGGTAACGGTT CACCAAGGCAACGATGCGTAGCCGACCTGAAAGGGGGATCGGCCACACTGGGACTGAAAC ACGGCCCAAACTCCTACGGGAGGCAGCAGTAGGGAATCTTCCGCAATGGACGAAAGTCTG ACGGAGCAACGCCGCGGGAGTGATGAAGGTTTT…
PMB279	OTU279	Bacillus	GGCAATGTCGCGTGCTAATACATGCAAGTCGAGCGGACAGATGGGAGCTTGCTCCCTGAT GTTAGCGGCGGACGGGTGAGTAACACGTGGGTAACCTGCCTGTAAGACTGGGATAACTCC GGGAAACCGGGGCTAATACCGGATGCTTGATTGAACCGCATGGTTCAATTATAAAAGGTG GCTTTTAGCTACCACTTACAGATGGACCCGCGGCGCATTAGCTAGTTGGTGAGGTAACGG CTCACCAAGGCAACGATGCGTAGCCGACCTGAGAGGGTGATCGGCCACACTGGGACTGAG ACACGGCCCAGACTCCTACGGGAGGCAGCAGTAGGGAATCTTCCGCAATGGACGAAAGTC TGACGGAGCAACGCCGCGTGAGTGATGAAGGTT…
PMB280	OTU280	Bacillus	GCCCTGGGCGGGCGTGGCTATACATGCAGTCGAGCGGACAGATGGGAGCTTGCTCCCTGA TGTTAGCGGCGGACGGGTGAGTAACACGTGGGTAACCTGCCTGTAAGACTGGGATAACTC CGGGAAACCGGGGCTAATACCGGATGCTTGATTGAACCGCATGGTTCAATTATAAAAGGT GGCTTTTAGCTACCACTTACAGATGGACCCGCGGCGCATTAGCTAGTTGGTGAGGTAACG GCTCACCAAGGCAACGATGCGTAGCCGACCTGAGAGGGTGATCGGCCACACTGGGACTGA GACACGGCCCAGACTCCTACGGGAGGCAGCAGTAGGGAATCTTCCGCAATGGACGAAAGT CTGACGGAGCAACGCCGCGTGAGTGATGAAGGT…
PMB281	OTU281	Bacillus	CATTATGTGGCGAGTGCTATACATGCTAGTACTCAGCGAACCGACGGGAGCTTGCTCCCT TAGGTTAGCGGCGGACGGGTGAGTAACACGTGGGTAACCTGCCTGTAAGACTGGGATAAC TCCGGGAAACCGGGGCTAATACCGGATGCTTGATTGAACCGCATGGTTCAATTATAAAAG GTGGCTTTTAGCTACCACTTACAGATGGACCCGCGGCGCATTAGCTAGTTGGTGAGGTAA CGGCTCACCAAGGCGACGATGCGTAGCCGACCTGAGAGGGTGATCGGCCACACTGGGACT GAGACACGGCCCAGACTCCTACGGGAGGCAGCAGTAGGGAATCTTCCGCAATGGACGAAA GTCTGACGGAGCAACGCCGCGTGAGTGATGAAG…
PMB282	OTU282	Bacillus	CTAATTTAAATGAGGGGGCTGCCTATACTGCAAGTCGAGCGGACAGATGGGAGCTTGCTC CCTGATGTTAGCGGCGGACGGGTGAGTAACACGTGGGTAACCTGCCTGTAAGACTGGGAT AACTCCGGGAAACCGGGGCTAATACCGGATGCTTGATTGAACCGCATGGTTCAATTATAA AAGGTGGCTTTTAGTTACCACTTACAGATGGACCCGCGGCGCATTAGTTAGTTGGGGAGG TAACGGCTCACCAAGGCAACGATGCGTAGCCGACCTGAGAGGGTGATCGGCCACACTGGG ACTGAAACACGGCCCAAACTCCTACGGGAGGCAGCAGTAGGGAATCTTCCGCAATGGACG AAAGTCTGACGGAGCAACGCCGCGTGAGTGATG…
PMB283	OTU283	Bacillus	GGCAGGGGCGGCGTGCTATACATGCAAGTCGAGCGGACCGACGGGAGCTTGCTCCCTGAT GTTAGCGGCGGACGGGTGAGTAACACGTGGGTAACCTGCCTGTAAGACTGGGATAACTCC GGGAAACCGGGGCTAATACCGGATGCTTGATTGAACCGCATGGTTCAATTATAAAAGGTG GCTTTTAGCTACCACTTACAGATGGACCCGCGGCGCATTAGCTAGTTGGGGAGGTAACGG TTCACCAAGGCAACGATGCGTAGCCGACCTGAGAGGGTGATCGGCCACACTGGGACTGAG ACACGGCCCAAACTCCTACGGGAGGCAGCAGTAGGGAATCTTCCGCAATGGACGAAAGTC TGACGGAGCAACGCCGCGTGAGTGATGAAGGTT…
PMB284	OTU284	Bacillus	TGGACCCGTGCCCGCCTTCCTTATTAATTGCAAGTCGAGCGGACCGACGGGAGCTTGCTC CCTTAGGTCAGCGGCGGACGGGTGAGTAACACGTGGGTAACCTGCCTGTAAGACTGGGAT AACTCCGGGAAACCGGGGCTAATACCGGATGCTTGATTGAACCGCATGGTTCAATTATAA AAGGTGGCTTTTAGCTACCACTTACAGATGGACCCGCGGCGCATTAGCTAGTTGGTGAGG TAACGGCTCACCAAGGCGACGATGCGTAGCCCACCTGAGAGGGTGATCGGCCACACTGGG ACTGAGACACGGCCCAGACTCCTACGGGAGGCAGCAGTAGGGAATCTTCCGCAATGGACG AAAGTCTGACGGAGCAACGCCGCGTGAGTGATG…
PMB285	OTU285	Bacillus	AATTGCGGCGTGCTTATACATGCAAGTCGAGCGGACAGATGGGAGCTTGCTCCCTGATGT TAGCGGCGGACGGGTGAGTAACACGTGGGTAACCTGCCTGTAAGACTGGGATAACTCCGG GAAACCGGGGCTAATACCGGATGCTTGATTGAACCGCATGGTTCAATTATAAAAGGTGGC TTTTAGCTACCACTTACAGATGGACCCGCGGCGCATTAGCTAGTTGGTGAGGTAACGGCT CACCAAGGCAACGATGCGTAGCCGACCTGAGAGGGTGATCGGCCACACTGGGACTGAGAC ACGGCCCAAACTCCTACGGGAGGCAGCAGTAGGGAATCTTCCGCAATGGACGAAAGTCTG ACGGAGCAACGCCGCGTGAGTGATGAAGGTTTT…
PMB286	OTU286	Bacillus	TGGGGGAATGGCCGGCGTTCTATAATGCAAGTCGAGCGGATCTTCATTAGCTTGCTTTTG AAGATCAGCGGCGGACGGGTGAGTAACACGTGGGCAACCTGCCTGTAAGACTGGGATAAC TTCGGGAAACCGGAGCTAATACCGGATAATCCTTTTCCTCTCATGAGGAAAAGCTGAAAG ACGGTTTCGGCTGTCACTTACAGATGGGCCCGCGGCGCATTAGCTAGTTGGTGAGGTAAC GGCTCACCAAGGCGACGATGCGTAGCCGACCTGAGAGGGTGATCGGCCACACTGGGACTG AGACACGGCCCAGACTCCTACGGGAGGCAGCAGTAGGGAATCTTCCGCAATGGACGAAAG TCTGACGGAGCAACGCCGCGTGAGCGATGAAGG…
PMB287	OTU287	Bacillus	CATGGCGGCGTCCCTATACATGCAAGTCGAGCGGATCTTCATTAGCTTGCTTTTGAAGAT CAGCGGCGGACGGGTGAGTAACACGTGGGCAACCTGCCTGTAAGACTGGGATAACTTCGG GAAACCGGAGCTAATACCGGATAATCCTTTCCCTCTCATGAGGGAAAGCTGAAAGACGGT TTCGGCTGTCACTTACAGATGGGCCCGCGGCGCATTAGCTAGTTGGTGAGGTAACGGCTC ACCAAGGCGACGATGCGTAGCCGACCTGAGAGGGTGATCGGCCACACTGGGACTGAGACA CGGCCCAGACTCCTACGGGAGGCAGCAGTAGGGAATCTTCCGCAATGGACGAAAGTCTGA CGGAGCAACGCCGCGTGAGCGATGAAGGCCTTC…
PMB288	OTU288	Bacillus	GCAATGGGGGGGTGCTATAATGCAAGTCGAGCGGACAGATGGGAGCTTGCTCCCTGATGT TAGCGGCGGACGGGTGAGTAACACGTGGGTAACCTGCCTGTAAGACTGGGATAACTCCGG GAAACCGGGGCTAATACCGGATGGTTGTTTGAACCGCATGGTTCAAACATAAAAGGTGGC TTCGGCTACCACTTACAGATGGACCCGCGGCGCATTAGCTAGTTGGTGAGGTAACGGCTC ACCAAGGCGACGATGCGTAGCCGACCTGAGAGGGTGATCGGCCACACTGGGACTGAGACA CGGCCCAGACTCCTACGGGAGGCAGCAGTAGGGAATCTTCCGCAATGGACGAAAGTCTGA CGGAGCAACGCCGCGTGAGTGATGAAGGTTTTC…
PMB289	OTU289	Bacillus	TCGCACGGGGGGCGTGCCTATAATGCAGTCGAGCGGACAGATGGGAGCTTGCTCCCTGAT GTTAGCGGCGGACGGGTGAGTAACACGTGGGTAACCTGCCTGTAAGACTGGGATAACTCC GGGAAACCGGGGCTAATACCGGATGGTTGTTTGAACCGCATGGTTCAAACATAAAAGGTG GCTTCGGCTACCACTTACAGATGGACCCGCGGCGCATTAGCTAGTTGGTGAGGTAACGGC TCACCAAGGCAACGATGCGTAGCCGACCTGAGAGGGTGATCGGCCACACTGGGACTGAGA CACGGCCCAGACTCCTACGGGAGGCAGCAGTAGGGAATCTTCCGCAATGGACGAAAGTCT GACGGAGCAACGCCGCGTGAGTGATGAAGGTTT…
PMB290	OTU290	Bacillus	TAAGTGGGGGGCGTCCTTAATAATGCAAGTCGAGCGGACAGATGGGAGCTTGCTCCCTGA TGTTAGCGGCGGACGGGTGAGTAACACGTGGGTAACCTGCCTGTAAGACTGGGATAACTC CGGGAAACCGGGGCTAATACCGGATGGTTGTTTGAACCGCATGGTTCAAACATAAAAGGT GGCTTCGGCTACCACTTACAGATGGACCCGCGGCGCATTAGCTAGTTGGTGAGGTAATGG CTCACCAAGGCAACGATGCGTAGCCGACCTGAGAGGGTGATCGGCCACACTGGGACTGAG ACACGGCCCAGACTCCTACGGGAGGCAGCAGTAGGGAATCTTCCGCAATGGACGAAAGTC TGACGGAGCAACGCCGCGTGAGTGATGAAGGTT…
PMB291	OTU291	Bacillus	AGGGCCGTGGCGGCGTCCTATACATGCAAGTCGAGCGGACGGATGGGAGCTTGCTCCCTG AAGTCAGCGGCGGACGGGTGAGTAACACGTGGGCAACCTGCCTGTAAGACTGGGATAACT TCGGGAAACCGGAGCTAATACCGGATAACACCGAGGACCTCATGGTCCTTGGTTGAAAGA TGGCTTCGGCTATCACTTACAGATGGGCCCGCGGCGCATTAGCTAGTTGGTGAGGTAACG GCTCACCAAGGCGACGATGCGTAGCCGACCTGAGAGGGTGATCGGCCACACTGGGACTGA GACACGGCCCAGACTCCTACGGGAGGCAGCAGTAGGGAATCTTCCGCAATGGACGAAAGT CTGACGGAGCAACGCCGCGTGAGCGATGAAGGC…
PMB292	OTU292	Bacillus	GGGAATGTGTGTGCTATACATGCAGTCGAGCGGATCTTCATTAGCTTGCTTTTGAAGATC AGCGGCGGACGGGTGAGTAACACGTGGGCAACCTGCCTGTAAGACTGGGATAACTTCGGG AAACCGGAGCTAATACCGGATAATCCTTTCCCTCACATGAGGGAAAGCTGAAAGACGGTT TCGGCTGTCACTTACAGATGGGCCCGCGGCGCATTAGCTAGTTGGTGAGGTAACGGCTCA CCAAGGCAACGATGCGTAGCCGACCTGAGAGGGTGATCGGCCACACTGGGACTGAGACAC GGCCCAGACTCCTACGGGAGGCAGCAGTAGGGAATCTTCCGCAATGGACGAAAGTCTGAC GGAGCAACGCCGCGTGAACGATGAAGGCTTTCG…
PMB293	OTU293	Bacillus	TGAAGATCAGCGGCGGACGGGTGAGAAACACGTGGGCAACCTGCCTGTAAGACTGGGATA ACTTCGGGAAACCGGAGCTAATACCGGATAATCCTTTCCCTCACATGAGGGAAAGCTGAA AGACGGTTTCGGCTGTCACTTACAGATGGGCCCGCGGCGCATTAGCTAGTTGGTGAGGTA ACGGCTCACCAAGGCAACGATGCGTAGCCGACCTGAGAGGGTGATCGGCCACACTGGGAC TGAGACACGGCCCAGACTCCTACGGGAGGCAGCAGTAGGGAATCTTCCGCAATGGACGAA AGTCTGACGGAGCAACGCCGCGTGAACGATGAAGGCTTTCGGGTCGTAAAGTTCTGTTGT CAGGGAAGAACAAGTACCGGAGTAACTGCCGGT…
PMB294	OTU294	Bacillus	GGAAATTGCGCTGCTATACATGCAGTCGAGCGAATGGATTGAGAGCTTGCTCTCAAGAAG TTAGCGGCGGACGGGTGAGTAACACGTGGGTAACCTGCCCATAAGACTGGGATAACTCCG GGAAACCGGGGCTAATACCGGATAACATTTTGAACTGCATGGTTCGAAATTGAAAGGCGG CTTCGGCTGTCACTTATGGATGGACCCGCGTCGCATTAGCTAGTTGGTGAGGTAACGGCT CACCAAGGCAACGATGCGTAGCCGACCTGAGAGGGTGATCGGCCACACTGGGACTGAGAC ACGGCCCAGACTCCTACGGGAGGCAGCAGTAGGGAATCTTCCGCAATGGACGAAAGTCTG ACGGAGCAACGCCGCGTGAGTGATGAAGGCTTT…
PMB295	OTU295	Bacillus	TGGCAAAGTGCCGCGTTTCTATACATGCAGTCGAGCGAATGGATTAAGAGCTTGCTCTTA TGAAGTTAGCGGCGGACGGGTGAGTAACACGTGGGTAACCTGCCCATAAGACTGGGATAA CTCCGGGAAACCGGGGCTAATACCGGATAACATTTTGAACTGCATGGTTCGAAATTGAAA GGCGGCTTCGGCTGTCACTTATGGATGGACCCGCGTCGCATTAGCTAGTTGGTGAGGTAA CGGCTCACCAAGGCAACGATGCGTAGCCGACCTGAGAGGGTGATCGGCCACACTGGGACT GAGACACGGCCCAGACTCCTACGGGAGGCAGCAGTAGGGAATCTTCCGCAATGGACGAAA GTCTGACGGAGCAACGCCGCGTGAGTGATGAAG…
PMB296	OTU296	Bacillus	TGCCCTGGGCGCTTGCCTATAATGCAGTCGAGCGAATGGATTAAGAGCTTGCTCTTATGA AGTTAGCGGCGGACGGGTGAGTAACACGTGGGTAACCTGCCCATAAGACTGGGATAACTC CGGGAAACCGGGGCTAATACCGGATAATATTTTGAACTGCATGGTTCGAAATTGAAAGGC GGCTTCGGCTGTCACTTATGGATGGACCCGCGTCGCATTAGCTAGTTGGTGAGGTAACGG CTCACCAAGGCAACGATGCGTAGCCGACCTGAGAGGGTGATCGGCCACACTGGGACTGAG ACACGGCCCAGACTCCTACGGGAGGCAGCAGTAGGGAATCTTCCGCAATGGACGAAAGTC TGACGGAGCAACGCCGCGTGAGTGATGAAGGCT…
PMB297	OTU297	Bacillus	CCGGTTGGGGGCTGGCTAATAATGCAAGTCGAGCGAACTTTTGGGAGCTTGCTCCCAAAA GTTAGCGGCGGACGGGTGAGTAACACGTGGGCAACCTGCCTATAAGACTGGGATAACTTC GGGAAACCGGAGCTAATACCGGATAACATATGAGACCACATGGTCTCATATTAAAAGATG GCTTTTAGCTATCACTTATAGATGGGCCCGCGGCGCATTAGCTAGTTGGTGAGGTAATGG CTCACCAAGGCGACGATGCGTAGCCGACCTGAGAGGGTGATCGGCCACACTGGGACTGAG ACACGGCCCAGACTCCTACGGGAGGCAGCAGTAGGGAATCTTCCGCAATGGACGAAAGTC TGACGGAGCAACGCCGCGTGAGCGAAGAAGGTC…
PMB298	OTU298	Bacillus	CTTGGGGGGGGGCCCTAATACATGCAGTCGAGCGAACTTTTGGGAGCTTGCTCCCAAAAG TTAGCGGCGGACGGGTGAGTAACACGTGGGCAACCTGCCTATAAGACTGGGATAACTTCG GGAAACCGGAGCTAATACCGGATAACATATGAGACCACATGGGTCTCATATTAAAAGATG GCTTTTAGCTATCACTTATAGATGGGCCCGCGGCGCATTAGCTAGTTGGTGAGGTAATGG CTCACCAAGGCGACGATGCGTAGCCGACCTGAGAGGGTGATCGGCCACACTGGGACTGAG ACACGGCCCAGACTCCTACGGGAGGCAGCAGTAGGGAATCTTCCGCAATGGACGAAAGTC TGACGGAGCAACGCCGCGTGAGCGAAGAAGGTC…
PMB299	OTU299	Bacillus	TAATTTTTTGCATGGCGGGTGCTATACTGCAGTCGAGCGAACTTTTGGGAGCTTGCTCCC AAAAGTTAGCGGCGGACGGGTGAGTAACACGTGGGCAACCTGCCTATAAGACTGGGATAA CTTCGGGAAACCGGAGCTAATACCGGATAACATATGAGACCACATGGTCTCATATTAAAA GATGGCTTTTAGCTATCACTTATAGATGGGCCCGCGGCGCATTAGCTAGTTGGTGAGGTA ATGGCTCACCAAGGCGACGATGCGTAGCCGACCTGAGAGGGTGATCGGCCACACTGGGAC TGAGACACGGCCCAGACTCCTACGGGAGGCAGCAGTAGGGAATCTTCCGCAATGGACGAA AGTCTGACGGAGCAACGCCGCGTGAGCGAAGAA…
PMB300	OTU300	Bacillus	GGGCATTGCGGGTGCCTATACATGCAGTCGAGCGAACTTTTGGGAGCTTGCTCCCAAAAG TTAGCGGCGGACGGGTGAGTAACACGTGGGCAACCTGCCTATAAGACTGGGATAACTTCG GGAAACCGGAGCTAATACCGGATAACATATGAGACCACATGGTCTCATATTAAAAGATGG CTTTTAGCTATCACTTATAGATGGGCCCGCGGCGCATTAGCTAGTTGGTGAGGTAATGGC TCACCAAGGCGACGATGCGTAGCCGACCTGAGAGGGTGATCGGCCACACTGGGACTGAGA CACGGCCCAGACTCCTACGGGAGGCAGCAGTAGGGAATCTTCCGCAATGGACGAAAGTCT GACGGAGCAACGCCGCGTGAGCGAAGAAGGTCT…
PMB301	OTU301	Bacillus	GTTAGCGGCGGACGGGTGAGTAACACGTGGGCAACCTGCCTATAAGACTGGGATAACTTC GGGAAACCGGAGCTAATACCGGATAACATATGAGACCACATGGTCTCATATTAAAAGATG GCTTTTAGCTATCACTTATAGATGGGCCCGCGGCGCATTAGCTAGTTGGTGAGGTAATGG CTCACCAAGGCGACGATGCGTAGCCGACCTGAGAGGGTGATCGGCCACACTGGGACTGAG ACACGGCCCAGACTCCTACGGGAGGCAGCAGTAGGGAATCTTCCGCAATGGACGAAAGTC TGACGGAGCAACGCCGCGTGAGCGAAGAAGGTCTTCGGATCGTAAAGCTCTGTTGTTAGG GAAGAACAAGTATCGTTCGAATAGGGCGGTACC…
PMB302	OTU302	Bacillus	GTTAGCGGCGGACGGGTGAGTAACACGTGGGTAACCTGCCTGTAAGACTGGGATAACTCC GGGAAACCGGGGCTAATACCGGATGCTTGTTTGAACCGCATGGTTCAAACATAAAAGGTG GCTTCGGCTACCACTTACAGATGGACCCGCGGCGCATTAGCTAGTTGGTGAGGTAATGGC TCACCAAGGCAACGATGCGTAGCCGACCTGAGAGGGTGATCGGCCACACTGGGACTGAGA CACGGCCCAGACTCCTACGGGAGGCAGCAGTAGGGAATCTTCCGCAATGGACGAAAGTCT GACGGAGCAACGCCGCGTGAGTGATGAAGGTTTTCGGATCGTAAAGCTCTGTTGTTAGGG AAGAACAAGTACCGTTCGAATAGGGCGGTACCT…
PMB303	OTU303	Bacillus	TGTTAGCGGCGGACGGGTGAGTAACACGTGGGTAACCTGCCTGTAAGACTGGGATAACTC CGGGAAACCGGGGCTAATACCGGATGCTTGTTTGAACCGCATGGTTCAAACATAAAAGGT GGCTTCGGCTACCACTTACAGATGGACCCGCGGCGCATTAGCTAGTTGGTGAGGTAATGG CTCACCAAGGCGACGATGCGTAGCCGACCTGAGAGGGTGATCGGCCACACTGGGACTGAG ACACGGCCCAGACTCCTACGGGAGGCAGCAGTAGGGAATCTTCCGCAATGGACGAAAGTC TGACGGAGCAACGCCGCGTGAGTGATGAAGGTTTTCGGATCGTAAAGCTCTGTTGTTAGG GAAGAACAAGTACCGTTCGAATAGGGCGGTACC…
PMB304	OTU304	Bacillus	AGCGGCGGACGGGTGAGTAACACGTGGGTAACCTGCCTGTAAGACTGGGATAACTCCGGG AAACCGGGGCTAATACCGGATGCTTGTTTGAACCGCATGGTTCAAACATAAAAGGTGGCT TCGGCTACCACTTACAGATGGACCCGCGGCGCATTAGCTAGTTGGTGAGGTAATGGCTCA CCAAGGCGACGATGCGTAGCCGACCTGAGAGGGTGATCGGCCACACTGGGACTGAGACAC GGCCCAGACTCCTACGGGAGGCAGCAGTAGGGAATCTTCCGCAATGGACGAAAGTCTGAC GGAGCAACGCCGCGTGAGTGATGAAGGTTTTCGGATCGTAAAGCTCTGTTGTTAGGGAAG AACAAGTACCGTTCGAATAGGGCGGTACCTTGA…
PMB305	OTU305	Bacillus	GCGGCGGACGGGTGAGTAACACGTGGGCAACCTGCCCTGTAGATTGGGATAACATCGAGA AATCGGTGCTAATACCGAATAATCATTTGAATCACATGGTTCGAATGTAAAAGATGGCTC CGGCTATCACTACGGGATGGGCCCGCGGCGCATTAGCTAGTTGGTAAGGTAATGGCTTAC CAAGGCGACGATGCGTAGCCGACCTGAGAGGGTGATCGGCCACACTGGGACTGAGACACG GCCCAGACTCCTACGGGAGGCAGCAGTAGGGAATCTTCCGCAATGGACGAAAGTCTGACG GAGCAACGCCGCGTGAGTGATGAAGGTTTTCGGATCGTAAAGCTCTGTTGTTAGGGAAGA ACAAGTGCCGTTCGAATAGGTCGGCACCTTGAC…
PMB306	OTU306	Bacillus	GATTAGCGGCGGACGGGTGAGTAACACGTGGGCAACCTGCCCTGTAGACTGGGATAACAC CGAGAAATCGGTGCTAATACCGGATAACACCTTTCTTCTCATGGAGGAAGGTTAAAAGTT GGGATTACTAACACTACAGGATGGGCCCGCGGCGCATTAGCTAGTTGGTAAGGTAATGGC TTACCAAGGCGACGATGCGTAGCCGACCTGAGAGGGTGATCGGCCACACTGGGACTGAGA CACGGCCCAGACTCCTACGGGAGGCAGCAGTAGGGAATCTTCCGCAATGGACGAAAGTCT GACGGAGCAACGCCGCGTGAGTGATGAAGGTTTTCGGATCGTAAAGCTCTGTTGTTAGGG AAGAACAAGTGCCGATCGAATAGGTCGGCACCT…
PMB307	OTU307	Bacillus	TTAGCGGCGGACGGGTGAGTAACACGTGGGCAACCTGCCCCTTAGACTGGGATAACTCCG GGAAACCGGAGCTAATACCGGATAATCCCTTTCTCCACCTGGAGAGAGGGTGAAAGATGG CTTCGGCTATCACTAGGGGATGGGCCCGCGGCGCATTAGCTAGTTGGTAAGGTAACGGCT TACCAAGGCGACGATGCGTAGCCGACCTGAGAGGGTGATCGGCCACACTGGGACTGAGAC ACGGCCCAGACTCCTACGGGAGGCAGCAGTAGGGAATCTTCCGCAATGGACGAAAGTCTG ACGGAGCAACGCCGCGTGAGTGAGGAAGGCCTTCGGGTCGTAAAGCTCTGTTGTGAGGGA AGAAGCGGTACCGTTCGAATAGGGCGGTACCTT…
PMB308	OTU308	Bacillus	TGAAACTTAGCGGCGGACGGGTGAGTAACACGTGGGCAACCTGCCCCTTAGACTGGGATA ACTCCGGGAAACCGGAGCTAATACCGGATAATCCCTTTCTCCACCTGGAGAGAGGGTGAA AGATGGCTTCGGCTATCACTAGGGGATGGGCCCGCGGCGCATTAGCTAGTTGGTAAGGTA ACGGCTTACCAAGGCAACGATGCGTAGCCGACCTGAGAGGGTGATCGGCCACACTGGGAC TGAGACACGGCCCAGACTCCTACGGGAGGCAGCAGTAGGGAATCTTCCGCAATGGACGAA AGTCTGACGGAGCAACGCCGCGTGAGTGAGGAAGGCCTTCGGGTCGTAAAGCTCTGTTGT GAGGGAAGAAGCGGTACCGTTCGAATAGGGCGG…
PMB309	OTU309	Bacillus	GCGGCGGACGGGTGAGTAACACGTGGGCAACCTGCCCCTTAGACTGGGATAACTCCGGGA AACCGGAGCTAATACCGGATAATCCCTTTCTCCACCTGGAGAGAGGGTGAAAGATGGCTT CGGCTATCACTAGGGGATGGGCCCGCGGCGCATTAGCTAGTTGGTAAGGTAACGGCTTAC CAAGGCGACGATGCGTACCCGACCTGAGAGGGTGATCGGCCACACTGGGACTGACACACG GCCCAGACTCCTACGGGAGGCAGCAGTAGGGAATCTTCCGCAATGGACGAAAGTCTGACG GAGCAACGCCGCGTGAGTGAGGAAGGCCTTCGGGTCGTAAAGCTCTGTTGTGAGGGAAGA AGCGGTACCGTTCGAATAGGGCGGTACCTTGAC…
PMB310	OTU310	Bacillus	TAGCGGCGGACGGGTGAGTAACACGTGGGTAACCTGCCTGTAAGACTGGGATAACTCCGG GAAACCGGAGCTAATACCGGATAGTTCCTTGAACCGCATGGTTCAAGGATGAAAGACGGT TTCGGCTGTCACTTACAGATGGACCCGCGGCGCATTAGCTAGTTGGTGAGGTAACGGCTC ACCAAGGCGACGATGCGTAGCCGACCTGAGAGGGTGATCGGCCACACTGGGACTGAGACA CGGCCCAGACTCCTACGGGAGGCAGCAGTAGGGAATCTTCCGCAATGGACGAAAGTCTGA CGGAGCAACGCCGCGTGAGTGATGAAGGTTTTCGGATCGTAAAGCTCTGTTGTTAGGGAA GAACAAGTGCAAGAGTAACTGCTTGCACCTTGA…
PMB311	OTU311	Bacillus	TTAGCGGCGGACGGGTGAGTAACACGTGGGCAACCTACCTTATCGACTGGGATAACTCCG GGAAACCGGGGCTAATACCGGATAACATCTAGCACCTCCTGGTGCCGGATTAAAAGAGGG CTTCTTGCTCTCACGATGAGATGGGCCCGCGGCGCATTAGCTAGTTGGAGAGGTAACGGC TCCCCAAGGCGACGATGCGTAGCCGACCTGAGAGGGTGATCGGCCACACTGGGACTGAGA CACGGCCCAGACTCCTACGGGAGGCAGCAGTAGGGAATCTTCCGCAATGGACGAAAGTCT GACGGAGCAACGCCGCGTGAGTGATGAAGGGTTTCGGCTCGTAAAGCTCTGTTATGAGGG AAGAACACGTACCGTTCGAATAGGGCGGTACCT…
PMB312	OTU312	Bacillus	TAGGTCAGCGGCGGACGGGTGAGTAACACGTGGGTAACCTGCCTGTAAGACTGGGATAAC TCCGGGAAACCGGGGCTAATACCGGATGCTTGATTGAACCGCATGGTTCAATCATAAAAG GTGGCTTTTAGCTACCACTTACAGATGGACCCGCGGCGCATTAGCTAGTTGGTGAGGTAA CGGCTCACCAAGGCGACGATGCGTAGCCGACCTGAGAGGGTGATCGGCCACACTGGGACT GAGACACGGCCCAGACTCCTACGGGAGGCAGCAGTAGGGAATCTTCCGCAATGGACGAAA GTCTGACGGAGCAACGCCGCGTGAGTGATGAAGGTTTTCGGATCGTAAAACTCTGTTGTT AGGGAAGAACAAGTACCGTTCGAATAGGGCGGC…
PMB313	OTU313	Bacillus	AGCGGCGGACGGGTGAGTAACACGTAGGTAACCTGCCCCTTAGACTGGGATAACTCCGGG AAACCGGAGCTAATACGGGATAATAAAGAGAATCACCTGATTCTCTTTTGAAAGACGGTT TCGGCTGTCACTAAGGGATGGGCCTGCGGCGCATTAGCTAGTTGGTAAGGTAACGGCTTA CCAAGGCGACGATGCGTAGCCGACCTGAGAGGGTGATCGGCCACACTGGGACTGAGACAC GGCCCAGACTCCTACGGGAGGCAGCAGTAGGGAATCTTCCGCAATGGACGAAAGTCTGAC GGAGCAACGCCGCGTGAGTGAGGAAGGCCTTCGGGTCGTAAAGCTCTGTTGTGAGGGAAG AACAAGTACCGGCGTAACTACCGGTACCTTGAC…
PMB314	OTU314	Bacillus	AGCGGCGGACGGGTGAGTAACACGTAGGTAACCTGCCCCTTAGACTGGGATAACTCCGGG AAACCGGAGCTAATACGGGATAATAAAGAGAATCACCTGATTCTCTTTTGAAAGACGGTT TCGGCTGTCACTAAGGGATGGGCCTGCGGCGCATTAGCTAGTTGGTAAGGTAACGGCTTA CCAAGGCGACGATGCGTAGCCGACCTGAGAGGGTGATCGGCCACACTGGGACTGAGACAC GGCCCAGACTCCTACGGGAGGCAGCAGTAGGGAATCTTCCGCAATGGACGAAAGTCTGAC GGAACAACGCCCCGTGAGTGAGGAAGGCCTTCGGGTCGTAAAGCTCTGTTGTGAGGGAAG AACAAGTACCGGCGTAACTACCGGTACCTTGAC…
PMB315	OTU315	Domibacillus	CGGCGGACGGGTGAGTAACACGTGGGCAACCTGCCCTGCAAATTGGGATAACTCCGGGAA ACCGGGGCTAATACCGAATAATATAGAAGGCTTCATGGCTTTCTTTTGAAAGGCGGCTTC GGCTGTCACTGCAGGATGGGCCCGCGGCGCATTAGCTAGTTGGTGAGGTAACGGCTCACC AAGGCGACAATGCGTAGCCAACCTGAGAGGGTGATCGGCCACACTGGGACTGAAACACGG CCCAAACTCCTACGGGAGGCAGCAGTAGGGAATCTTCCGCAATGGACGAAAGTCTGACGG AGCAACGCCGCGTGAGTGAAGAAGGTTTTCGGATCGTAAAACTCTGTTGTCAGGGAAGAA CAAGTATGGGAGTAACTGCCCGTACCTTGACGG…
PMB316	OTU316	Gracilibacillus	TCGGGAGGACGTGAGTGGAACGAGCGGCGGACGGGTGAGTAACACGTGGGCAACCTGCCT GTAAGACTGGGATAACTCCGGGAAACCGGGGCTAATACCGGATAGTACTTTAGTTCATAG GAACCGAAGTGGAAAGGTGGCGCAAGCTACCACTTACAGATGGGCCCGCGGTGCATTAGC TAGTTGGTGAGGTAACGGCTCACCAAGGCAACGATGCATAGCCGACCTGAGAGGGTGATC GGCCACACTGGGACTGAGACACGGCCCAGACTCCTACGGGAGGCAGCAGTAGGGAATCTT CCGCAATGGACGAAAGTCTGACGGAGCAACGCCGCGTGAACGAAGAAGGTTTTCGGATCG TAAAGTTCTGTTGTTAGGGAAGAACAAGTACCG…
PMB317	OTU317	Gracilibacillus	GGGTGACGTTTGTGGAATGAGCGGCGGACGGGTGAGTAACACGTGGGCAACCTGCCTGTA AGACTGGGATAACTCCGGGAAACCGGGGCTAATACCGGATAATACTTATTACCACATGAT GATAAGTTGAAAGGTGGCTTTTGCTACCACTTACAGATGGGCCCGCGGCGCATTAGCTAG TTGGTGAGGTAACGGCTCACCAAGGCAACGATGCGTAGCCGACCTGAGAGGGTGATCGGC CACACTGGGACTGAGACACGGCCCAGACTCCTACGGGAGGCAGCAGTAGGGAATCTTCCG CAATGGACGAAAGTCTGACGGAGCAACGCCGCGTGAACGAAGAAGGTTTTCGGATCGTAA AGTTCTGTTGTTAGGGAAGAACAAGTACCGTTC…
PMB318	OTU318	Oceanobacillus	AATAGAGTGGAACGAGCGGCGGACGGGTGAGTAACACGTGGGCAACCTACCTATAAGACT GGGATAACTCGCGGAAACGTGAGCTAATACCGGATAATACTTTTTATTGCATAATAAGAA GTTTGAAAGGCGGCGTAAGCTGTCACTTATAGATGGGCCCGCGGCGCATTAGCTAGTTGG TGAGGTAAAGGCTCACCAAGGCAACGATGCGTAGCCGACCTGAGAGGGTGATCGGCCACA CTGGGACTGAGACACGGCCCAGACTCCTACGGGAGGCAGCAGTAGGGAATCTTCCGCAAT GGACGAAAGTCTGACGGAGCAACGCCGCGTGAGTGAAGAAGGTTTTCGGATCGTAAAACT CTGTTGTTAGGGAAGAACAAGTCAGGTAGTAAC…
PMB319	OTU319	Oceanobacillus	AGTGACGTTAATGGATCGAGCGGCGGACGGGTGAGTAACACGTGGGCAACCTGCCTGTAA GATCGGGATAACTTGCGGAAACGTGAGCTAATACCGAATAAAGTCTCTCTTCTCCTGAAG AGAGAATGAAAGACGGTTTCGGCTGTCACTTACAGATGGGCCTGCGGCGCATTAGCTAGT TGGTGGGGTAATGGCCTACCAAGGCGACGATGCGTAGCCGACCTGAGAGGGTGATCGGCC ACACTGGGACTGAGACACGGCCCAGACTCCTACGGGAGGCAGCAGTAGGGAATCTTCCGC AATGGACGAAAGTCTGACGGAGCAACGCCGCGTGAGTGATGAAGGTTTTCGGATCGTAAA ACTCTGTTGTTAGGGAAGAACAAGTACGGGAGT…
PMB320	OTU320	Oceanobacillus	GTGACGAAAGGTGGAACGAGCGGCGGACGGGTGAGTAACACGTGGGCAACCTGCCTGTAA GACCGGGATAACTTGCGGAAACGTGAGCTAATACCGGATAAAGTCTTTCACCTCCTGGTG AAAGAATAAAAGACGGTTTTGCTGTCACTTACAGATGGGCCCGCGGCGCATTAGCTAGTT GGTGGGGTAACGGCCTACCAAGGCGACGATGCGTAGCCGACCTGAGAGGGTGATCGGCCA CACTGGGACTGAGACACGGCCCAGACTCCTACGGGAGGCAGCAGTAGGGAATCTTCCGCA ATGGACGAAAGTCTGACGGAGCAACGCCGCGTGAGTGATGAAGGTTTTCGGATCGTAAAA CTCTGTTGTTAGGGAAGAACAAGTACGAGAGTA…
PMB321	OTU321	Oceanobacillus	GTGACGAATTGTGGATCGAGCGGCGGACGGGTGAGTAACACGTGGGCAACCTGCCTGTAA GATCGGGATAACTTGCGGAAACGTGAGCTAATACCGGATAATGTCTTTTACCTCCTGGTA AAAGAATGAAAGACGGTTTTGCTGTCACTTACAGATGGGCCCGCGGCGCATTAGCTAGTT GGTGGGGTAATGGCCTACCAAGGCGACGATGCGTAGCCGACCTGAGAGGGTGATCGGCCA CACTGGGACTGAGACACGGCCCAGACTCCTACGGGAGGCAGCAGTAGGGAATCTTCCGCA ATGGACGAAAGTCTGACGGAGCAACGCCGCGTGAGTGATGAAGGTTTTCGGATCGTAAAA CTCTGTTGTTAGGGAAGAACAAGTACGAGAGTA…
PMB322	OTU322	Oceanobacillus	TGACGCTTGTGGAATGAGCGGCGGACGGGTGAGTAACACGTGGGCAACCTGCCTGTAAGA CTGGGATAACCCCGGGAAACCGGGGCTAATACCGGATAATACTTTCTTTTGCATAAAGGA AAGTTGAAAGGCGGCTTCGGCTGTCACTTACAGATGGGCCCGCGGCGCATTAGCTAGTTG GTGAGGTAACGGCTCACCAAGGCGACGATGCGTAGCCGACCTGAGAGGGTGATCGGCCAC ACTGGGACTGAGACACGGCCCAGACTCCTACGGGAGGCAGCAGTAGGGAATCTTCCGCAA TGGACGAAAGTCTGACGGAGCAACGCCGCGTGAGTGATGAAGGTTTTCGGATCGTAAAAC TCTGTTGTTAGGGAAGAACAAGTTGGGTAGTAA…
PMB323	OTU323	Oceanobacillus	GGTAATGTTTATGGAATGAGCGGCGGACGGGTGAGTAACACGTGGGCAACCTGCCTGTAA GATCGGGATAACTCGCGGAAACGTGAGCTAATACCGGATAACACTTTTCATCTCATGGTG AGAAGATAAAAGACGGTTTCGGCTGTCACTTACAGATGGGCCCGCGGCGCATTAGCTAGT TGGTGAGGTAACGGCTCACCAAGGCGACGATGCGTAGCCGACCTGAGAGGGTGATCGGCC ACACTGGGACTGAGACACGGCCCAGACTCCTACGGGAGGCAGCAGTAGGGAATCTTCCGC AATGGACGAAAGTCTGACGGAGCAACGCCGCGTGAGTGATGAAGGTTTTCGGATCGTAAA ACTCTGTTGTTAGGGAAGAACAAGTTGGGTAGT…
PMB324	OTU324	Oceanobacillus	GGGACGTTCGTGGAACGAGCGGCGGACGGGTGAGTAACACGTAGGCAACCTGCCTGTAAG ACTGGGATAACTCGCGGAAACGCGAGCTAATACCGGATAATACTTATCATCTCCTGATGG TAAGTTGAAAGGCGGCTTTTGCTGTCACTTACAGATGGGCCTGCGGCGCATTAGCTAGTT GGTGGGGTAATGGCTCACCAAGGCGACGATGCGTAGCCGACCTGAGAGGGTGATCGGCCA CACTGGGACTGAGACACGGCCCAGACTCCTACGGGAGGCAGCAGTAGGGAATCTTCCGCA ATGGACGAAAGTCTGACGGAGCAACGCCGCGTGAGTGATGAAGGTTTTCGGATCGTAAAA CTCTGTTGTCGGGGAAGAACAAGTATGATAGTA…
PMB325	OTU325	Ornithinibacillus	ACGTTAGTGGATCTAGCGGCGGACGGGTGAGTAACACGTGGGCAACCTGCCTGTAAGACT GGGATAACTCGCGGAAACGTGAGCTAATACCGGATAACACTTTGAACTTCATGGTTCGAA GATGAAAGGCGGCTTCGGCTGTCACTTACAGATGGGCCCGCGGCGCATTAGCTAGTTGGT GAGGTAACGGCTCACCAAGGCGACGATGCGTAGCCGACCTGAGAGGGTGATCGGCCACAC TGGGACTGAGACACGGCCCAGACTCCTACGGGAGGCAGCAGTAGGGAATCTTCCGCAATG GACGAAAGTCTGACGGAGCAACGCCGCGTGAGTGATGAAGGTTTTCGGATTGTAAAACTC TGTTGTTAGGGAAGAACAAGTCGGGTAGTAACT…
PMB326	OTU326	Ornithinibacillus	GGGTGACGTTAGTGGATCTAGCGGCGGACGGGTGAGTAACACGTGGGCAACCTGCCTGTA AGACTGGGATAACTCGCGGAAACGTGAGCTAATACCGGATAATACTTTGAACTTCATGGT TCGAAGATGAAAGGCGGCTTCGGCTGTCACTTACAGATGGGCCCGCGGCGCATTAGCTAG TTGGTGAGGTAACGGCTCACCAAGGCGACGATGCGTAGCCGACCTGAGAGGGTGATCGGC CACACTGGGACTGAGACACGGCCCAGACTCCTACGGGAGGCAGCAGTAGGGAATCTTCCG CAATGGACGAAAGTCTGACGGAGCAACGCCGCGTGAGTGATGAAGGTTTTCGGATTGTAA AACTCTGTTGTTAGGGAAGAACAAGTCGGATAG…
PMB327	OTU327	Ornithinibacillus	ATGACGTTAGTGGATCTAGCGGCGGACGGGTGAGTAACACGTGGGCAACCTGCCTGTAAG ACTGGGATAACTCGCGGAAACGTGAGCTAATACCGGATGATACTTTGAACTGCATGGTTC GAAGATGAAAGGCGGCGCAAGCTGTCACTTACAGATGGGCCCGCGGCGCATTAGCTAGTT GGTGAGGTAACGGCTCACCAAGGCGACGATGCGTAGCCGACCTGAGAGGGTGATCGGCCA CACTGGGACTGAGACACGGCCCAGACTCCTACGGGAGGCAGCAGTAGGGAATCTTCCGCA ATGGACGAAAGTCTGACGGAGCAACGCCGCGTGAGTGATGAAGGTTTTCGGATCGTAAAA CTCTGTTGTTAGGGAAGAACAAGTACAAGAGTA…
PMB328	OTU328	Ornithinibacillus	TGACGTTAGTGGATCTAGCGGCGGACGGGTGAGTAACACGTGGGCAACCTGCCTGTAAGA CTGGGATAACTCGCGGAAACGCGAGCTAATACCGGATGATACTTTGAACTGCATGGTTCG AAGATGAAAGGCGGCGCAAGCTGTCACTTACAGATGGGCCCGCGGCGCATTAGCTAGTTG GTGAGGTAACGGCTCACCAAGGCGACGATGCGTAGCCGACCTGAGAGGGTGATCGGCCAC ACTGGGACTGAGACACGGCCCAGACTCCTACGGGAGGCAGCAGTAGGGAATCTTCCGCAA TGGACGAAAGTCTGACGGAGCAACGCCGCGTGAGTGATGAAGGTTTTCGGATCGTAAAAC TCTGTTGTTAGGGAAGAACAAGTACAAGAGTAA…
PMB329	OTU329	Paucisalibacillus	TGACGTTAGTGGATCTAGCGGCGGACGGGTGAGTAACACGTGGGCAACCTACCTACAAGA TCGGGATAACTCCGGGAAACCGGGGCTAATACCGGATGATATTTTTCTTCGCATGAAGAG GAAATGAAAGGCGGCGTAAGCTGTCACTTGTAGATGGGCCCGCGGCGCATTAGCTAGTTG GTGAGGTAACGGCCCACCAAGGCAACGATGCGTAGCCGACCTGAGAGGGTGATCGGCCAC ACTGGGACTGAGACACGGCCCAGACTCCTACGGGAGGCAGCAGTAGGGAATCTTCCGCAA TGGACGAAAGTCTGACGGAGCAACGCCGCGTGAGCGATGAAGGTCTTCGGATTGTAAAGC TCTGTTGTTAGGGAAGAACAAGTACAAGAGTAA…
PMB330	OTU330	Pseudogracilibacillus	CGGACGTCTGTGGAATGAGCGGCGGATGGGTGAGTAACACGTGGGCAACCTGCCTGTAAG CTTGGGATAACTCGCGGAAACGCGAGCTAATACCGAATAATTCTTTTGTTCGCATGAACA GAAGATGAAAGGCGGCTTTTAGCTGTCACTTACAGATGGGCCCGCGTCGCATTAGCTAGT TGGTGAGGTAAAAGCTCACCAAAGCGACGATGCGTAGCCGACCTGAGAGGGTGATCGGCC ACACTGGGACTGAGACACGGCCCAGACTCCTACGGGAGGCAGCAGTAGGGAATCTTCCGC AATGGACGAAAGTCTGACGGAGCGACGCCGCGTGAGTGATGAAGGTCTTCGGATCGTAAA ACTCTGTTGTTAGGGAAGAACAAGTATCGATCT…
PMB331	OTU331	Sediminibacillus	GGGGTGAAGCCTGTGGAACGAGCGGCGGACGGGTGAGTAACACGTGGGCAACCTGCCTGT AAGATCGGGATAACTCCGGGAAACCGGGGCTAATACCGGGTAATACCTTTCTCCGCATGG AGGAAGGTTGAAAGGCGGCCTTTTGGCTGTCACTTACAGATGGGCCCGCGGCGCATTAGC TAGTTGGTGGGGTAACGGCCTACCAAGGCAACGATGCGTAGCCGACCTGAGAGGGTGATC GGCCACACTGGGACTGAGACACGGCCCAGACTCCTACGGGAGGCAGCAGTAGGGAATCTT CCGCAATGGACGAAAGTCTGACGGAGCAACGCCGCGTGAACGATGAAGGTCTTCGGATCG TAAAGTTCTGTTGTCAGGGAAGAACAAGTACCG…
PMB332	OTU332	Terribacillus	GTGATTCTGGTGGAATGAGCGGCGGACGGGTGAGTAACACGTGGGCAACCTGCCTGTAAG ACTGGGATAACTTCGGGAAACCGGAGCTAATACCGGATAGTATTTCCTTTCTCCTGATTG GAAATGGAAAGACGGTTTCGGCTGTCACTTACAGATGGGCCCGCGGTGCATTAGCTAGTT GGTGGGGTAATGGCCCACCAAGGCGACGATGCATAGCCGACCTGAGAGGGTGATCGGCCA CACTGGGACTGAGACACGGCCCAGACTCCTACGGGAGGCAGCAGTAGGGAATCTTCCGCA ATGGACGAAAGTCTGACGGAGCAACGCCGCGTGAGCGATGAAGGCCTTCGGGTCGTAAAG CTCTGTTGTTAGGGAAGAACAAGTACGAGAGTA…
PMB333	OTU333	Thalassobacillus	GGGTGATGCTTGTGGAACGAGCGGCGGACGGGTGAGTAACACGTGGGCAACCTGCCTGTA AGACTGGGATAACCCCGGGAAACCGGGGCTAATACCGGATAACACCGGACTCCACATGGA GTCGGGTTGAAAGATGGCTTCTTGCTATCACTTACAGATGGGCCCGCGGCGCATTAGCTA GTTGGTGAGGTAACGGCTCACCAAGGCGACGATGCGTAGCCGACCTGAGAGGGTGATCGG CCACACTGGGACTGAGACACGGCCCAGACTCCTACGGGAGGCAGCAGTAGGGAATCTTCC GCAATGGACGAAAGTCTGACGGAGCAACGCCGCGTGAACGATGAAGGTCTTCGGATCGTA AAGTTCTGTTGTCAGGGAAGAACAAGTGCCGTG…
PMB334	OTU334	Virgibacillus	TGATGCCTGTGGAACGAGCGGCGGACGGGTGAGTAACACGTGGGCAACCTGCCTGTAAGA CTGGGATAACCCCGGGAAACCGGGGCTAATACCGGATAACACTTTTTGGTACATGCCAAG AAGTTGAAAGGCGGCCTTTTTGGCTGTCACTTACAGATGGGCCCGCGGCGCATTAGCTAG TTGGTAGGGTAACGGCCTACCAAGGCAACGATGCGTAGCCGACCTGAGAGGGTGATCGGC CACACTGGGACTGAGACACGGCCCAGACTCCTACGGGAGGCAGCAGTAGGGAATCTTCCG CAATGGACGAAAGTCTGACGGAGCAACGCCGCGTGAGTGATGAAGGTTTTCGGATCGTAA AACTCTGTTGTTAGGGAAGAACAAGTGCCGTTC…
PMB335	OTU335	Virgibacillus	GGGGTGACGCATGTGGAACGAGCGGCGGACGGGTGAGTAACACGTGGGCAACCTGCCTGT AAGACTGGGATAACTCCGGGAAACCGGGGCTAATACCGGATAATACGTTTTCTTGCATAA GGAGACGTTAAAAGGCGGCGCAAGCTGTCACTTACAGATGGGCCCGCGGCGCATTAGCTA GTTGGTGGGGTAAAAGCCTACCAAGGCGACGATGCGTAGCCGACCTGAGAGGGTGATCGG CCACACTGGGACTGAGACACGGCCCAGACTCCTACGGGAGGCAGCAGTAGGGAATCTTCC GCAATGGACGAAAGTCTGACGGAGCAACGCCGCGTGAGTGAAGAAGGTTTTCGGATCGTA AAACTCTGTTGTTAGGGAAGAACAAGTGCCGTT…
PMB336	OTU336	Exiguobacterium	AAGTCGACGGAATGAGCGGCGGACGGGTGAGTAACACGTAAAGAACCTGCCCTCAGGTCT GGGATAACCACGAGAAATCGGGGCTAATACCGGATGGGTCATCGGACCGCATGGTCCGAG GATGAAAGGCGCTTCGGCGTCGCCTGGGGATGGCTTTGCGGTGCATTAGCTAGTTGGTGG GGTAATGGCCCACCAAGGCGACGATGCATAGCCGACCTGAGAGGGTGATCGGCCACACTG GGACTGAGACACGGCCCAGACTCCTACGGGAGGCAGCAGTAGGGAATCTTCCACAATGGA CGAAAGTCTGATGGAGCAACGCCGCGTGAACGATGAAGGCCTTCGGGTCGTAAAGTTCTG TTGTAAGGGAAGAACAAGTGCCGCAGGCAATGG…
PMB337	OTU337	Exiguobacterium	GGGGGAAGTCGATGGAATGAGCGGCGGACGGGTGAGTAACACGTAAAGAACCTGCCCTCA GGTCTGGGATAACCACGAGAAATCGGGGCTAATACCGGATGGGTCATCGGACCGCATGGT CCGAGGATGAAAGGCGCTTCGGCGTCGCCTGGGGATGGCTTTGCGGTGCATTAGCTAGTT GGTGGGGTAATGGCCCACCAAGGCGACGATGCATAGCCGACCTGAGAGGGTGATCGGCCA CACTGGGACTGAGACACGGCCCAGACTCCTACGGGAGGCAGCAGTAGGGAATCTTCCACA ATGGACGAAAGTCTGATGGAGCAACGCCGCGTGAACGATGAAGGCCTTCGGGTCGTAAAG TTCTGTTGTAAGGGAAGAACAAGTGCCGCAGGC…
PMB338	OTU338	Brevibacillus	TGAGTAACACGTAGGCAACCTGCCTCTCAGACTGGGATAACATAGGGAAACTTATGCTAA TACCGGATAGGTTTTTGGATTGCATGATCCGAAAAGAAAAGATGGCTTCGGCTATCACTG GGAGATGGGCCTGCGGCGCATTAGCTAGTTGGTGGGGTAACGGCCTACCAAGGCGACGAT GCGTAGCCGACCTGAGAGGGTGACCGGCCACACTGGGACTGAGACACGGCCCAGACTCCT ACGGGAGGCAGCAGTAGGGAATTTTCCACAATGGACGAAAGTCTGATGGAGCAACGCCGC GTGAACGATGAAGGTCTTCGGATTGTAAAGTTCTGTTGTTAGGGACGAATAAGTACCGTT CGAATAGGGCGGTACCTTGACGGTACCTGACGA…
PMB339	OTU339	Brevibacillus	GGGTGAGTAACACGTAGGCAACCTGCCTCTCAGACCGGGATAACATAGGGAAACTTATGC TAATACCGGATAGGTTTTTGGATCGCATGATCTGAAAAGGAAAGATGGCGTTTGCTATCA CTGGGAGATGGGCCTGCGGCGCATTAGCTAGTTGGTGGGGTAACGGCCTACCAAGGCGAC GATGCGTAGCCGACCTGAGAGGGTGACCGGCCACACTGGGACTGAGACACGGCCCAGACT CCTACGGGAGGCAGCAGTAGGGAATTTTCCACAATGGACGAAAGTCTGATGGAGCAACGC CGCGTGAACGATGAAGGTCTTCGGATTGTAAAGTTCTGTTGTCAGGGACGAATAAGTACC GTTCGAACAGGGCGGTACCTTGACGGTACCTGA…
PMB340	OTU340	Brevibacillus	CGGGTGAGTAACACGTAGGCAACCTGCCCATAAGACTGGGATAACATAGGGAAACTTATG CTAATACCGGATAGAGTCTTCTCCCGCATGAGAGGAGACGGAAAGGTGGCGCAAGCTACC ACTTATGGATGGGCCTGCGGCGCATTAGCTAGTTGGTGGGGTAACGGCCCACCAAGGCGA CGATGCGTAGCCGACCTGAGAGGGTGACCGGCCACACTGGGACTGAGACACGGCCCAGAC TCCTACGGGAGGCAGCAGTAGGGAATTTTCCACAATGGACGAAAGTCTGATGGAGCAACG CCGCGTGAACGATGAAGGTCTTCGGATTGTAAAGTTCTGTTGTCAGGGACGAACAAGTAC CGTTCGAACAGGGCGGTACCTTGACGGTACCTG…
PMB341	OTU341	Brevibacillus	ACGGGTGAGTAACACGTAGGCAACCTGCCCATAAGACTGGGATAACATAGGGAAACTTAT GCTAATACCGGATAGAGTCTTCTCCCGCATGAGAGGAGACGGAAAGGTGGCGCAAGCTAC CACTTATGGATGGGCCTGCGGCGCATTAGCTAGTTGGTGGGGTAACGGCCCACCAAGGCG ACGATGCGTAGCCGACCTGAGAGGGTGACCGGCCACACTGGGACTGAGACACGGCCCAGA CTCCTACGGGAGGCAGCAGTAGGGAATTTTCCACAATGGACGAAAGTCTGATGGAGCAAC GCCGCGTGAACGATGAAGGTCTTCGGATTGTAAAGTTCTGTTGTCAGGGACGAACAAGTA CCGTTCGAACAGGGCGGTACCTTGACGGTACCT…
PMB342	OTU342	Paenibacillus	AGCGGCGGACGGGTGAGTAACACGTAGGTAACCTGCCTGCAAGACCGGGATAACATTCGG AAACGAATGCTAATACCGGATACGCGAATCTCTCGCATGGGAGAATCGGGAAAGACGGAG CAATCTGTCACTTGCAGATGGACCTGCGGCGCATTAGCTAGTTGGTGAGGTAATGGCTCA CCAAGGCGACGATGCGTAGCCGACCTGAGAGGGTGATCGGCCACACTGGGACTGAGACAC GGCCCAGACTCCTACGGGAGGCAGCAGTAGGGAATCTTCCGCAATGGACGAAAGTCTGAC GGAGCAACGCCGCGTGAGTGATGAAGGTTTTCGGATCGTAAAGCTCTGTTGCCAGGGAAG AACGCTATGGAGAGTAACTGCTCCATAGGTGAC…
PMB343	OTU343	Paenibacillus	TGATGGTTAGCGGCGGACGGGTGAGTAACACGTAGGCAACCTGCCCTCAAGTTTGGGACA ACTACCGGAAACGGTAGCTAATACCGAATAATTGTTTTCTTCGCCTGAAGAGAACTGGAA AGACGGAGCAATCTGTCACTTGGGGATGGGCCTGCGGCGCATTAGCTAGTTGGTGAGGTA ACGGCTCACCAAGGCGACGATGCGTAGCCGACCTGAGAGGGTGATCGGCCACACTGGGAC TGAGACACGGCCCAGACTCCTACGGGAGGCAGCAGTAGGGAATCTTCCGCAATGGGCGAA AGCCTGACGGAGCAATGCCGCGTGAGTGATGAAGGTTTTCGGATCGTAAAGCTCTGTTGC CAGGGAAGAACGCTTGGGAGAGTAACTGCTCTC…
PMB344	OTU344	Paenibacillus	TTGATGCTTAGCGGCGGACGGGTGAGTAACACGTAGGCAACCTGCCCTCAAGTTTGGGAC AACTACCGGAAACGGTAGCTAATACCGAATAATTGTTTTCTTCGCCTGAAGAGAACTGGA AAGACGGAGCAATCTGTCACTTGGGGATGGGCCTGCGGCGCATTAGCTAGTTGGTGAGGT AACGGCTCACCAAGGCGACGATGCGTAGCCGACCTGAGAGGGTGATCGGCCACACTGGGA CTGAGACACGGCCCAGACTCCTACGGGAGGCAGCAGTAGGGAATCTTCCGCAATGGGCGA AAGCCTGACGGAGCAATGCCGCGTGAGTGATGAAGGTTTTCGGATCGTAAAGCTCTGTTG CCAGGGAAGAACGCTTGGGAGAGTAACTGCTCT…
PMB345	OTU345	Paenibacillus	CTGATGGTTAGCGGCGGACGGGTGAGTAACACGTAGGCAACCTGCCCTCAAGCTTGGGAC AACTACCGGAAACGGTAGCTAATACCGAATACTTGTTTTCTTCGCCTGAAGAGAACTGGA AAGACGGAGCAATCTGTCACTTGGGGATGGGCCTGCGGCGCATTAGCTAGTTGGTGAGGT AACGGCTCACCAAGGCGACGATGCGTAGCCGACCTGAGAGGGTGATCGGCCACACTGGGA CTGAGACACGGCCCAGACTCCTACGGGAGGCAGCAGTAGGGAATCTTCCGCAATGGGCGA AAGCCTGACGGAGCAATGCCGCGTGAGTGATGAAGGTTTTCGGATCGTAAAGCTCTGTTG CCAGGGAAGAACGCTTGGGAGAGTAACTGCTCT…
PMB346	OTU346	Paenibacillus	TGGTTAGCGGCGGACGGGTGAGTAACACGTAGGCAACCTGCCCTCAAGCTTGGGACAACT ACCGGAAACGGTAGCTAATACCGAATACTTGTTTTCTTCGCCTGAAGAGAACTGGAAAGA CGGAGCAATCTGTCACTTGGGGATGGGCCTGCGGCGCATTAGCTAGTTGGTGAGGTAACG GCTCACCAAGGCGACGATGCGTAGCCGACCTGAGAGGGTGATCGGCCACACTGGGACTGA GACACGGCCCAGACTCCTACGGGAGGCAGCAGTAGGGAATCTTCCGCAATGGGCGAAAGC CTGACGGAGCAATGCCGCGTGAGTGATGAAGGTTTTCGGATCGTAAAGCTCTGTTGCCAG GGAAGAACGCTTGGGAGAGTAACTGCTCTCAAG…
PMB347	OTU347	Paenibacillus	CTGATGGTTAGCGGCGGACGGGTGAGTAACACGTAGGCAACCTGCCCTCAAGCTTGGGAC AACTACCGGAAACGGTAGCTAATACCGAATACTTGTTTTCTTCGCCTGAAGAGAACTGGA AAGACGGAGCAATCTGTCACTTGGGGATGGGCCTGCGGCGCATTAGCTAGTTGGTGAGGT AACGGCTCACCAAGGCGACGATGCGTAGCCGACCTGAGAGGGTGATCGGCCACACTGGGA CTGAGACACGGCCCAGACTCCTACGGGAGGCAGCAGTAGGGAATCTTCCGCAATGGGCGA AAGCCTGACGGAGCAATGCCGCGTGAGTGATGAAGGTTTTCGGATCGTAAAGCTCTGTTG CCAGGGAAGAACGCTTGAGAGAGTAACTGCTCT…
PMB348	OTU348	Paenibacillus	AACTTAGCGGCGGACGGGTGAGTAACACGTAGGCAACCTGCCCGTAAGACTGGGATAACT ACCGGAAACGGTAGCTAATACCGGATACGCAAGTCTCTCGCATGAGGGGCTTGGGAAAGG CGGAGCAATCTGTCACTTACGGATGGGCCTGCGGCGCATTAGCTAGTTGGTGGGGTAACG GCTCACCAAGGCGACGATGCGTAGCCGACCTGAGAGGGTGAACGGCCACACTGGGACTGA GACACGGCCCAGACTCCTACGGGAGGCAGCAGTAGGGAATCTTCCGCAATGGACGAAAGT CTGACGGAGCAACGCCGCGTGAGTGATGAAGGTTTTCGGATCGTAAAGCTCTGTTGCCAG GGAAGAACGTCCGTTAGAGTAACTGCTAACGGA…
PMB349	OTU349	Paenibacillus	GATTAACTTAGCGGCGGACGGGTGAGTAACACGTAGGCAACCTACCCTCTAGACTGGGAT AACTACCGGAAACGGTAGCTAATACCGGATAATTTCTGTTCTCTCCTGGGAAGAGAATGA AAGGCGGAGCAATCTGCTACTAGAGGATGGGCCTGCGGCGCATTAGCTAGTTGGTGGGGT AACGGCCCACCAAGGCGACGATGCGTAGCCGACCTGAGAGGGTGAACGGCCACACTGGGA CTGAGACACGGCCCAGACTCCTACGGGAGGCAGCAGTAGGGAATCTTCCGCAATGGGCGA AAGCCTGACGGAGCAACGCCGCGTGAGTGATGAAGGTTTTCGGATCGTAAAGCTCTGTTG CCAGGGAAGAACGTCCGGTAGAGTAACTGCTAC…
PMB350	OTU350	Paenibacillus	CTGATGGTTAGCGGCGGACGGGTGAGTAACACGTAGGCAACCTGCCCTCAAGCTTGGGAC AACTACCGGAAACGGTAGCTAATACCGAATACTTGTTTTCTTCGCCTGAAGAAAACTGGA AAGATGGAGCAATCTATCACTTGAGGATGGGCCTGCGGCGCATTAGCTAGTTGGTGAGGT AACGGCTCACCAAGGCGACGATGCGTAGCCGACCTGAGAGGGTGATCGGCCACACTGGGA CTGAGACACGGCCCAGACTCCTACGGGAGGCAGCAGTAGGGAATCTTCCGCAATGGGCGA AAGCCTGACGGAGCAATGCCGCGTGAGTGATGAAGGTTTTCGGATCGTAAAGCTCTGTTG CCAGGGAAGAACGCTTAGGAGAGTAACTGCTCC…
PMB351	OTU351	Paenibacillus	TGGTTAGCGGCGGACGGGTGAGTAACACGTAGGCAACCTGCCCTCAAGCTTGGGACAACT ACCGGAAACGGTAGCTAATACCGAATACTTGCTTCCTTCGCCTGAAGGGAGCTGGAAAGA CGGAGCAATCTGTCACTTGAGGATGGGCCTGCGGCGCATTAGCTAGTTGGTGAGGTAACG GCTCACCAAGGCGACGATGCGTAGCCGACCTGAGAGGGTGATCGGCCACACTGGGACTGA GACACGGCCCAGACTCCTACGGGAGGCAGCAGTAGGGAATCTTCCGCAATGGGCGAAAGC CTGACGGAGCAATGCCGCGTGAGTGATGAAGGTTTTCGGATCGTAAAGCTCTGTTGCCAG GGAAGAACGTCCTTGAGAGTAACTGCTCAAGGA…
PMB352	OTU352	Paenibacillus	CTTAGCGGCGGACGGGTGAGTAACACGTAGGCAACCTGCCCTCAAGCTTGGGACAACTAC CGGAAACGGTAGCTAATACCGAATACTTGCTTCCTTCGCCTGAAGGAAGCTGGAAAGACG GAGCAATCTGTCACTTGAGGATGGGCCTGCGGCGCATTAGCTAGTTGGTGAGGTAACGGC TCACCAAGGCGACGATGCGTAGCCGACCTGAGAGGGTGATCGGCCACACTGGGACTGAGA CACGGCCCAGACTCCTACGGGAGGCAGCAGTAGGGAATCTTCCGCAATGGGCGAAAGCCT GACGGAGCAATGCCGCGTGAGTGATGAAGGTTTTCGGATCGTAAAGCTCTGTTGCCAGGG AAGAACGTCCTTGAGAGTAACTGCTCAAGGAGT…
PMB353	OTU353	Paenibacillus	TGAGAGTTAGCGGCGGACGGGTGAGTAACACGTAGGCAACCTGCCCGTAAGACCGGGATA ACTAGCGGAAACGTTAGCTAATACCGGATAATCAAGTTTCTCGCATGGGAGACTTGGGAA AGGCGGAGCAATCTGTCACTTACGGATGGGCCTGCGGCGCATTAGCTAGTTGGTGGGGTA ACGGCTCACCAAGGCGACGATGCGTAGCCGACCTGAGAGGGTGAACGGCCACACTGGGAC TGAGACACGGCCCAGACTCCTACGGGAGGCAGCAGTAGGGAATCTTCCGCAATGGACGAA AGTCTGACGGAGCAACGCCGCGTGAGTGATGAAGGTTTTCGGATCGTAAAGCTCTGTTGC CAGGGAAGAACGTTCGCTAGAGTAACTGCTAGC…
PMB354	OTU354	Paenibacillus	AACCTAGCGGCGGACGGGTGAGTAACACGTAGGCAACCTGCCCACAAGACAGGGATAACT ACCGGAAACGGTAGCTAATACCCGATACATCCTTTTCCTGCATGGGAGAAGGAGGAAAGG CGGAGCAATCTGTCACTTGTGGATGGGCCTGCGGCGCATTAGCTAGTTGGTGGGGTAAAG GCCTACCAAGGCGACGATGCGTAGCCGACCTGAGAGGGTGATCGGCCACACTGGGACTGA GACACGGCCCAGACTCCTACGGGAGGCAGCAGTAGGGAATCTTCCGCAATGGGCGAAAGC CTGACGGAGCAACGCCGCGTGAGTGATGAAGGTTTTCGGATCGTAAAGCTCTGTTGCCAG GGAAGAACGCTTGGTAGAGTAACTGCTCTTGAA…
PMB355	OTU355	Paenibacillus	GGTTAGCGGCGGACGGGTGAGTAACACGTAGGCAACCTGCCCTCAAGACTGGGATAACTA CCGGAAACGGTAGCTAATACCGGATAATTAAATTCGCTGCATGGCGGATTTATGAAAGGC GGAGCAATCTGTCACTTGAGGATGGGCCTGCGGCGCATTAGCTAGTTGGTGAGGTAACGG CTCACCAAGGCGACGATGCGTAGCCGACCTGAGAGGGTGAACGGCCACACTGGGACTGAG ACACGGCCCAGACTCCTACGGGAGGCAGCAGTAGGGAATCTTCCGCAATGGGCGAAAGCC TGACGGAGCAACGCCGCGTGAGTGATGAAGGTTTTCGGATCGTAAAGCTCTGTTGCCAGG GAAGAACGTCTCATAGAGTAACTGCTATGAGAG…
PMB356	OTU356	Paenibacillus	TGAAGGTTAGCGGCGGACGGGTGAGTAACACGTAGGCAACCTGCCCTCAAGACTGGGATA ACTACCGGAAACGGTAGCTAATACCGGATAATTTATTTTGCAGCATTGTGAAATAATGAA AGGCGGAGCAATCTGTCACTTGAGGATGGGCCTGCGGCGCATTAGCTAGTTGGTGGGGTA ACGGCTCACCAAGGCGACGATGCGTAGCCGACCTGAGAGGGTGAACGGCCACACTGGGAC TGAGACACGGCCCAGACTCCTACGGGAGGCAGCAGTAGGGAATCTTCCGCAATGGGCGAA AGCCTGACGGAGCAACGCCGCGTGAGTGATGAAGGTTTTCGGATCGTAAAGCTCTGTTGC CAAGGAAGAACGTCTTCTAGAGTAACTGCTAGG…
PMB357	OTU357	Paenibacillus	TGGTTAGCGGCGGACGGGTGAGTAACACGTAGGCAACCTGCCCTCAAGACTGGGATAACT ACCGGAAACGGTAGCTAATACCGGATAATTTATTTTGCAGCATTGTGAAATAATGAAAGG CGGAGCAATCTGTCACTTGAGGATGGGCCTGCGGCGCATTAGCTAGTTGGTGGGGTAACG GCCCACCAAGGCGACGATGCGTAGCCGACCTGAGAGGGTGAACGGCCACACTGGGACTGA GACACGGCCCAGACTCCTACGGGAGGCAGCAGTAGGGAATCTTCCGCAATGGGCGAAAGC CTGACGGAGCAACGCCGCGTGAGTGATGAAGGTTTTCGGATCGTAAAGCTCTGTTGCCAA GGAAGAACGTCTTCTAGAGTAACTGCTAGGAGA…
PMB358	OTU358	Paenibacillus	TGGTTAGCGGCGGACGGGTGAGTAACACGTAGGCAACCTGCCCTCAAGACTGGGATAACT ACCGGAAACGGTAGCTAATACCGGATAATTTATTTCACAGCATTGTGGAATAATGAAAGA CGGAGCAATCTGTCACTTGGGGATGGGCCTGCGGCGCATTAGCTAGTTGGTGGGGTAATG GCTCACCAAGGCGACGATGCGTAGCCGACCTGAGAGGGTGAACGGCCACACTGGGACTGA GACACGGCCCAGACTCCTACGGGAGGCAGCAGTAGGGAATCTTCCGCAATGGGCGAAAGC CTGACGGAGCAACGCCGCGTGAGTGATGAAGGTTTTCGGATCGTAAAGCTCTGTTGCCAA GGAAGAACGTCTTCTAGAGTAACTGCTAGGAGA…
PMB359	OTU359	Paenibacillus	CACTCCTGAAGGTTAGCGGCGGACGGGTGAGTAACACGTAGGCAACCTGCCCTCAAGACT GGGATAACTACCGGAAACGGTAGCTAATACCGGATAATTTATTTCACAGCATTGTGGAAT AATGAAAGACGGAGCAATCTGTCACTTGGGGATGGGCCTGCGGCGCATTAGCTAGTTGGT GGGGTAACGGCTCACCAAGGCGACGATGCGTAGCCGACCTGAGAGGGTGAACGGCCACAC TGGGACTGAGACACGGCCCAGACTCCTACGGGAGGCAGCAGTAGGGAATCTTCCGCAATG GGCGAAAGCCTGACGGAGCAACGCCGCGTGAGTGATGAAGGTTTTCGGATCGTAAAGCTC TGTTGCCAAGGAAGAACGTCTTCTAGAGTAACT…
PMB360	OTU360	Paenibacillus	GGTTAGCGGCGGACGGGTGAGTAACACGTAGGCAACCTGCCCTCAAGACTGGGATAACTA CCGGAAACGGTAGCTAATACCGGATAATTTATTTCGCAGCATTGTGGAATAATGAAAGAC GGAGCAATCTGTCACTTGGGGATGGGCCTGCGGCGCATTAGCTAGTTGGTGGGGTAACGG CCCACCAAGGCGACGATGCGTAGCCGACCTGAGAGGGTGAACGGCCACACTGGGACTGAG ACACGGCCCAGACTCCTACGGGAGGCAGCAGTAGGGAATCTTCCGCAATGGGCGAAAGCC TGACGGAGCAACGCCGCGTGAGTGATGAAGGTTTTCGGATCGTAAAGCTCTGTTGCCAAG GAAGAACGTCTTCTAGAGTAACTGCTAGGAGAG…
PMB361	OTU361	Paenibacillus	TTTTTTGGAGGTTAGCGGCGGACGGGTGAGTAACACGTAGGCAACCTGCCCTCTGGACTG GGATAACTACCGGAAACGGTAGCTAATACCAGATAATTCACTTCTTCGCATGGAGAAGTG AGGAAAGACGGAGCAATCTGTCACCGGAGGATGGGCCTGCGGCGCATTAGCTAGTTGGAG AGGTAACGGCTCCCCAAGGCGACGATGCGTAGCCGACCTGAGAGGGTGATCGGCCACACT GGGACTGAGACACGGCCCAGACTCCTACGGGAGGCAGCAGTAGGGAATCTTCCGCAATGG GCGAAAGCCTGACGGAGCAACGCCGCGTGAGTGATGAAGGTTTTCGGATCGTAAAGCTCT GTTGCCAAGGAAGAACGTCCTTAAGAGTAACTG…
PMB362	OTU362	Paenibacillus	GTTAGCGGCGGACGGGTGAGTAACACGTAGGCAACCTGCCCTCAAGCTTGGGACAACTAC CGGAAACGGTAGCTAATACCGAATACTTGTTTTCTTCGCCTGAAGAGAACTGGAAAGACG GAGCAATCTGTCACTTGGGGATGGGCCTGCGGCGCATTAGCTAGTTGGTGAGGTAACGGC TCACCAAGGCGACGATGCGTAGCCGACCTGAGAGGGTGATCGGCCACACTGGGACTGAGA CACGGCCCAGACTCCTACGGGAGGCAGCAGTAGGGAATCTTCCGCAATGGGCGAAAGCCT GACGGAGCAATGCCGCGTGAGTGATGAAGGTTTTCGGATCGTAAAGCTCTGTTGCCAGGG AAGAACGCTTGGGAGAGTAACTGCTCTCAAGGT…
PMB363	OTU363	Paenibacillus	GGTTAGCGGCGGACGGGTGAGTAACACGTAGGCAACCTGCCCTCAAGCTTGGGACAACTA CCGGAAACGGTAGCTAATACCGAATACTTGTTTTCTTCGCCTGAAGAAAACTGGAAAGAC GGAGCAATCTGTCACTTGGGGATGGGCCTGCGGCGCATTAGCTAGTTGGTGGGGTAACGG CTCACCAAGGCGACGATGCGTAGCCGACCTGAGAGGGTGATCGGCCACACTGGGACTGAG ACACGGCCCAGACTCCTACGGGAGGCAGCAGTAGGGAATCTTCCGCAATGGGCGAAAGCC TGACGGAGCAATGCCGCGTGAGTGATGAAGGTTTTCGGATCGTAAAGCTCTGTTGCCAGG GAAGAACGCTTGGGAGAGTAACTGCTCTCAAGG…
PMB364	OTU364	Paenibacillus	ATGACTTAGCGGCGGACGGGTGAGTAACACGTAGGCAACCTGCCCTCTAGACTGGGATAA CTACCGGAAACGGTAGCTAATACCGGATAATTCCTTTCCGTGCATACGGGAAGGGTGAAA GACGGAGCAATCTGTCACTGGAGGATGGGCCTGCGGCGCATTAGCTAGTTGGTAGGGTAA CGGCCTACCAAGGCGACGATGCGTAGCCGACCTGAGAGGGTGAACGGCCACACTGGGACT GAGACACGGCCCAGACTCCTACGGGAGGCAGCAGTAGGGAATCTTCCGCAATGGGCGAAA GCCTGACGGAGCAACGCCGCGTGAGTGATGAAGGTTTTCGGATCGTAAAGCTCTGTTGCC AGGGAAGAACGTCCGCTGGAGTAACTGCCAGCG…
PMB365	OTU365	Paenibacillus	ATACTTAGCGGCGGACGGGTGAGTAACACGTAGGCAACCTGCCCTCAAGTTTGGGACAAC TACCGGAAACGGTAGCTAATACCGAATAGTTGTTTTCTTCGCCTGAAGGAAACTGGAAAG ACGGAGCAATCTGTCACTTGGGGATGGGCCTGCGGCGCATTAGCTAGTTGGTGGGGTAAC GGCTCACCAAGGCGACGATGCGTAGCCGACCTGAGAGGGTGATCGGCCACACTGGGACTG AGACACGGCCCAGACTCCTACGGGAGGCAGCAGTAGGGAATCTTCCGCAATGGGCGAAAG CCTGACGGAGCAATGCCGCGTGAGTGATGAAGGTTTTCGGATCGTAAAGCTCTGTTGCCA GGGAAGAACGCTTGGGAGAGTAACTGCTCTCAA…
PMB366	OTU366	Paenibacillus	TGATGCTTAGCGGCGGACGGGTGAGTAACACGTAGGCAACCTGCCCTCAAGTTTGGGACA ACTACCGGAAACGGTAGCTAATACCGAATAGTTGTTTTCTTCGCCTGAAGAGAACTGGAA AGACGGAGCAATCTGTCACTTGGGGATGGGCCTGCGGCGCATTAGCTAGTTGGTGAGGTA ACGGCTCACCAAGGCGACGATGCGTAGCCGACCTGAGAGGGTGATCGGCCACACTGGGAC TGAGACACGGCCCAGACTCCTACGGGAGGCAGCAGTAGGGAATCTTCCGCAATGGGCGAA AGCCTGACGGAGCAATGCCGCGTGAGTGATGAAGGTTTTCGGATCGTAAAGCTCTGTTGC CAGGGAAGAACGCTTGGGAGAGTAACTGCTCTC…
PMB367	OTU367	Paenibacillus	ATGGTTAGCGGCGGACGGGTGAGTAACACGTAGGTAACCTGCCTGTAAGACTGGGATAAC ATTCGGAAACGAATGCTAATACCGGATACGCGAATTGGTCGCATGGCCGATTCGGGAAAG ACGGAGCAATCTGTCACTTACAGATGGACCTGCGGCGCATTATCTAGTTGGTGAGGTAAC GGCTCACCAAGGCGACGATGCGTACCCGACCTGAGAGGGAGATCGGCCACACTGGGACTG AGACACGGCCCAGACTCCTACGGGAGGCAGCAGTAGGGAATCTTCCGCAATGGACGAAAG TCTGACAGAGCAACGCCGCGTGAGTGATGAAGGTTTTCGGATCGTAAAGCTCTGTTGCCA GGGAAGAACGCTTGGGAGAGTAACTGCTCCCAA…
PMB368	OTU368	Paenibacillus	TGATGGTTAGCGGCGGACGGGTGAGTAACACGTAGGTAACCTGCCTGTAAGACTGGGATA ACATTCGGAAACGAATGCTAATACCGGATACGCGAATTGGTCGCGTGGCCGATTCGGGAA AGACGGAGCAATCTGTCACTTACAGATGGACCTGCGGCGCATTAGCTAGTTGGTGAGGTA ACGGCTCACCAAGGCGACGATGCGTAGCCGACCTGAGAGGGTGATCGGCCACACTGGGAC TGAGACACGGCCCACACTCCTACGGGAGGCAGCAGTAGGGAATCTTCCGCAGTGGACGAA AGTCTGACGGAGCAACGCCGCGTGAGTGATGAAGGTTTTCAGATCGTAAAGCTCTGTTGC CAGGGAAGAACGCTTGAGAGAGTAACTGCTCCC…
PMB369	OTU369	Paenibacillus	TAGCGGCGGACGGGTGAGTAACACGTATGTAACCTGCCTGTAAGACTGGGATAACATTCG GAAACGAATGCTAATACCGGATACGCGAATTGGTCGCATGGCCGATTCGGGAAAGACGGA GCAATCTGTCACTTACAGATGGACCTGCGGCGCATTATCTATTTGGTGAGGTAACGGCTC ACCAAGGCGACTATGCGTACCCGACCTGAGAGGGTGATCGGCCACACTGGGACTGAGACA CGGCCCACACTCCTACGGGAGGCAGCAGTAGGGAATCTTCCGCAATGGACGAAAGTCTGA CAGAGCAACCCCGCGTGAGTGATGAAGGTTTTCAGATCGTAAAGCTCTGTTGCCAGGGAA GAACGCTTGGGAGAGTAACTGCTCCCAAGGTGA…
PMB370	OTU370	Paenibacillus	CTAGCGGCGGACGGGTGAGTAACACGTAGGCAACCTGCCCACAAGACAGGGATAACTACC GGAAACGGTAGCTAATACCCGATACATCCTTTTCCTGCATGGGAGAAGGAGGAAAGGCGG AGCAATCTGTCACTTGTGGATGGGCCTGCGGCGCATTAGCTAGTTGGTGGGGTAAAGGCC TACCAAGGCGACGATGCGTAGCCGACCTGAGAGGGTGATCGGCCACACTGGGACTGAGAC ACGGCCCAGACTCCTACGGGAGGCAGCAGTAGGGAATCTTCCGCAATGGGCGAAAGCCTG ACGGAGCAACGCCGCGTGAGTGATGAAGGTTTTCGGATCGTAAAGCTCTGTTGCCAGGGA AGAACGTCTGGTAGAGTAACTGCTCTTGAAGTG…
PMB371	OTU371	Paenibacillus	TCCTGATGCTTAGCGGCGGACGGGTGAGTAACACGTAGGTAACCTGCCTGTGAGACTGGG ATAACTACCGGAAACGGTAGCTAATACCGGATAGACATTTTCCTCGCCTGAGGGAAATGG GAAAGACGGAGCAATCTGTCACTTGCAGATGGACCTGCGGCGCATTAGCTAGTTGGTGGG GTAACGGCTCACCAAGGCGACGATGCGTAGCCGACCTGAGAGGGTGATCGGCCACACTGG GACTGAGACACGGCCCAGACTCCTACGGGAGGCAGCAGTAGGGAATCTTCCGCAATGGAC GAAAGTCTGACGGAGCAACGCCGCGTGAGTGATGAAGGTTTTCGGATCGTAAAGCTCTGT TGCCAGGGAAGAACGCCAGGGAGAGTAACTGCT…
PMB372	OTU372	Paenibacillus	GACTTAGCGGCGGACGGGTGAGTAACACGTAGGCAACCTGCCCATAAGACTGGGATAACT ACCGGAAACGGTAGCTAATACCGGATAGGTTCTTCCCTCGCATGAGAGAAGAAAGAAAGA CGGAGCAATCTGTCACTTATGGATGGGCCTGCGGCGCATTAGCTAGTTGGTGGGGTAAAG GCCTACCAAGGCGACGATGCGTAGCCGACCTGAGAGGGTGATCGGCCACACTGGGACTGA GACACGGCCCAGACTCCTACGGGAGGCAGCAGTAGGGAATCTTCCGCAATGGACGAAAGT CTGACGGAGCAACGCCGCGTGAGTGATGAAGGTTTTCGGATCGTAAAGCTCTGTTGCCAG GGAAGAACGTCCTTGAGAGTAACTGCTCAAGGA…
PMB373	OTU373	Paenibacillus	CTGAGACTTAGCGGCGGACGGGTGAGTAACACGTAGGCAACCTGCCCATAAGACTGGGAT AACTACCGGAAACGGTAGCTAATACCGGATAGGTTCTTCCCTCGCATGAGAGAAGAAAGA AAGACGGAGCAATCTGTCACTTGTGGATGGGCCTGCGGCGCATTAGCTAGTTGGTGGGGT AAAGGCCTACCAAGGCGACGATGCGTAGCCGACCTGAGAGGGTGATCGGCCACACTGGGA CTGAGACACGGCCCAGACTCCTACGGGAGGCAGCAGTAGGGAATCTTCCGCAATGGACGA AAGTCTGACGGAGCAACGCCGCGTGAGTGATGAAGGTTTTCGGATCGTAAAGCTCTGTTG CCAGGGAAGAACGTCCTTGAGAGTAACTGCTCA…
PMB374	OTU374	Paenibacillus	GACTTAGCGGCGGACGGGTGAGTAACACGTAGGCAACCTGCCCATAAGACTGGGATAACT ACCGGAAACGGTAGCTAATACCGGATAGGTTCTTCTCTCGCATGAGAGAAGAAAGAAAGA CGGAGCAATCTGTCACTTATGGATGGGCCTGCGGCGCATTAGCTAGTTGGTGGGGTAAAG GCCTACCAAGGCGACGATGCGTAGCCGACCTGAGAGGGTGATCGGCCACACTGGGACTGA GACACGGCCCAGACTCCTACGGGAGGCAGCAGTAGGGAATCTTCCGCAATGGACGAAAGT CTGACGGAGCAACGCCGCGTGAGTGATGAAGGTTTTCGGATCGTAAAGCTCTGTTGCCAG GGAAGAACGTCCTTGAGAGTAACTGCTCAAGGA…
PMB375	OTU375	Paenibacillus	TGGAGTTAGCGGCGGACGGGTGAGTAACACGTAGGCAACCTGCCTGTAAGATCGGGATAA CTTGCGGAAACGTGAGCTAAAACCGGATAGACAAGGACGACGCCTGTCGACCTTGGGAAA GACGGAGCAATCTGTCACTTACAGATGGGCCTGCGGCGCATTAGCTAGTTGGTGAGGTAA CGGCTCACCAAGGCGACGATGCGTAGCCGACCTGAGAGGGTGAACGGCCACACTGGGACT GAGACACGGCCCAGACTCCTACGGGAGGCAGCAGTAGGGAATCTTCGGCAATGGACGAAA GTCTGACCGAGCAACGCCGCGTGAGTGAAGAAGGTTTTCGGATCGTAAAACTCTGTTGCC AGAGAAGAACGCCAAGGAGAGTAACTGCTCTTT…
PMB376	OTU376	Paenibacillus	CGAACTTAGCGGCGGACGGGTGAGTAACACGTAGGTAACCTGCCTGTAAGACCGGGATAA CTTGCGGAAACGTGAGCTAATACCGGATAGGATGGAGCTTCGCATGGAGCTTCATGGAAA GACGGAGCAATCTGTCACTTACGGATGGACCTGCGGCGCATTAGCTAGTTGGTGGGGTAA CGGCTCACCAAGGCGACGATGCGTAGCCGACCTGAGAGGGTGACCGGCCACACTGGGACT GAGACACGGCCCAGACTCCTACGGGAGGCAGCAGTAGGGAATCTTCCGCAATGGACGCAA GTCTGACGGAGCAACGCCGCGTGAGTGATGAAGGTTTTCGGATCGTAAAGCTCTGTTGCC AGGGAAGAACGCTTGGGAGAGTAACTGCTCTCA…
PMB377	OTU377	Paenibacillus	AGGCTTAGCGGCGGACGGGTGAGTAACACGTAGGCAACCTGCCCGTAAGACTGGGATAAC TACCGGAAACGGTAGCTAATACCGGATACGCAAATTCCTCGCATGGGGGATTTGGGAAAG GCGGAGCAATCTGTCACTTACGGATGGGCCTGCGGCGCATTAGCTAGTTGGTGAGGTAAC GGCTCACCAAGGCGACGATGCGTAGCCGACCTGAGAGGGTGAACGGCCACACTGGGACTG AGACACGGCCCAGACTCCTACGGGAGGCAGCAGTAGGGAATCTTCCGCAATGGACGAAAG TCTGACGGAGCAACGCCGCGTGAGTGATGAAGGTTTTCGGATCGTAAAGCTCTGTTGCCA GGGAAGAACGTCCTCTAGAGTAACTGCTAGGGG…
PMB378	OTU378	Paenibacillus	GATTAACTTAGCGGCGGACGGGTGAGTAACACGTAGGCAACCTGCCTGCAAGACTGGGAT AACTACCGGAAACGGTAGCTAATACCGGATACGCAAGAGAGTCGCATGACTTTCTTGGGA AAGACGGAGCAATCTGTCACTTGCGGATGGGCCTGCGGCGCATTAGCTAGTTGGTGAGGT AACGGCTCACCAAGGCGACGATGCGTAGCCGACCTGAGAGGGTGAACGGCCACACTGGGA CTGAGACACGGCCCAGACTCCTACGGGAGGCAGCAGTAGGGAATCTTCCGCAATGGGCGA AAGCCTGACGGAGCAACGCCGCGTGAGTGATGAAGGTTTTCGGATCGTAAAGCTCTGTTG CCAGGGAAGAACGTCGGGTAGAGTAACTGCTAC…
PMB379	OTU379	Bhargavaea	GATTCAGCGGCGGACGGGTGAGTAACACGTGGGCAACCTGCCTGTAAGATCGGGATAACT CCGGGAAACCGGGGCTAATACCGGATGGTTCCTTCCTCCGCATGGAGGAAGGCGGAAAGA CGGTTTCGGCTGTCACTTACAGATGGGCCCGCGGCGCATTAGCTAGTTGGTGGGGTAACG GCCCACCAAGGCAACGATGCGTAGCCGACCTGAGAGGGTGATCGGCCACACTGGGACTGA GACACGGCCCAGACTCCTACGGGAGGCAGCAGTAGGGAATCTTCCGCAATGGACGAAAGT CTGACGGAGCAACGCCGCGTGAGCGAAGAAGGCCTTCGGGTCGTAAAGCTCTGTTGTAAG GGAAGAACAAGCGCCGGTTAACTGCCGGCGCCC…
PMB380	OTU380	Bhargavaea	CAGCGGCGGACGGGTGAGTAACACGTGGGCAACCTGCCTGTAAGATCGGGATAACTCCGG GAAACCGGGGCTAATACCGGATGGTTCCTTCCTCCGCATGGAGGAAGGCGGAAAGACGGT TTCGGCTGTCACTTACAGATGGGCCCGCGGCGCATTAGCTAGTTGGTGGGGTAATGGCCC ACCAAGGCAACGATGCGTAGCCGACCTGAGAGGGTGATCGGCCACACTGGGACTGAGACA CGGCCCAGACTCCTACGGGAGGCAGCAGTAGGGAATCTTCCGCAATGGACGAAAGTCTGA CGGAGCAACGCCGCGTGAGCGAAGAAGGCCTTCGGGTCGTAAAGCTCTGTTGTAAGGGAA GAACAAGCGCCGGTTAACTGCCGGCGCCCTGAC…
PMB381	OTU381	Bhargavaea	CAGCGGCGGACGGGTGAGTAACACGTGGGCAACCTGCCTGTAAGATCGGGATAACTCCGG GAAACCGGGGCTAATACCGGATGGTTCCTTCCTCCGCATGGAGGAAGGCGGAAAGACGGT TTCGGCTGTCACTTACAGATGGGCCCGCGGCGCATTAGCTAGTTGGTGGGGTAATGGCCT ACCAAGGCAACGATGCGTAGCCGACCTGAGAGGGTGATCGGCCACACTGGGACTGAGACA CGGCCCAGACTCCTACGGGAGGCAGCAGTAGGGAATCTTCCGCAATGGACGAAAGTCTGA CGGAGCAACGCCGCGTGAGCGAAGAAGGCCTTCGGGTCGTAAAGCTCTGTTGTAAGGGAA GAACAAGCATCGGTTAACTGCCGGTGCCCTGAC…
PMB382	OTU382	Bhargavaea	TTCAGCGGCGGACGGGTGAGTAACACGTGGGCAACCTGCCTGTAAGATCGGGATAACTCC GGGAAACCGGGGCTAATACCGGATGGTTCCTTCCTCCGCATGGAGGAAGGCGGAAAGACG GTTTCGGCTGTCACTTACAGATGGGCCCGCGGCGCATTAGCTAGTTGGTGGGGTAACGGC CTACCAAGGCAACGATGCGTAGCCGACCTGAGAGGGTGATCGGCCACACTGGGACTGAGA CACGGCCCAGACTCCTACGGGAGGCAGCAGTAGGGAATCTTCCGCAATGGACGAAAGTCT GACGGAGCAACGCCGCGTGAGCGAAGAAGGCCTTCGGGTCGTAAAGCTCTGTTGTAAGGG AAGAACAAGCATCGGTTAACTGCCGGTGCCCTG…
PMB383	OTU383	Caryophanon	TTAAAATTTTAGCGGCGGACGGGTGAGTAACACGTGGGTAACCTACCTTATAGATTGGGA TAACTCCGGGAAACCGGGGCTAATACCGAATAATACTTTTTAACACATGTTTTGAAGTTG AAAGACGGTTTCGGCTGTCACTATAAGATGGACCCGCGGCGCATTAGCTAGTTGGTGAGG TAACGGCTCACCAAGGCAACGATGCGTAGCCGACCTGAGAGGGTGATCGGCCACACTGGG ACTGAGACACGGCCCAGACTCCTACGGGAGGCAGCAGTAGGGAATCTTCCACAATGGACG AAAGTCTGATGGAGCAACGCCGCGTGAGTGAAGAAGGATTTCGGTTCGTAAAACTCTGTT GCAAGGGAAGAACAAGTAGCGTAGTAACTGGCG…
PMB384	OTU384	Caryophanon	TGATTTAGCGGCGGACGGGTGAGTAACACGTGGGTAACCTACCTTATAGATTGGGATAAC TCCGGGAAACCGGGGCTAATACCGAATAATACTTTTAAACACATGTTTGAAAGTTGAAAG ACGGTTTCGGCTGTCACTATAAGATGGACCCGCGGCGCATTAGCTAGTTGGTGAGGTAAC GGCTCACCAAGGCAACGATGCGTAGCCGACCTGAGAGGGTGATCGGCCACACTGGGACTG AGACACGGCCCAGACTCCTACGGGAGGCAGCAGTAGGGAATCTTCCACAATGGACGAAAG TCTGATGGAGCAACGCCGCGTGAGTGAAGAAGGATTTCGGTTCGTAAAACTCTGTTGCAA GGGAAGAACAAGTAGCGTAGTAACTGGCGCTAC…
PMB385	OTU385	Caryophanon	TTTAGCGGCGGACGGGTGAGTAACACGTGGGTAACCTACCTTATAGATTGGGATAACTCC GGGAAACCGGGGCTAATACCGAATAATACTTTTAAACACATGTTTGAAAGTTGAAAGACG GTCTTGCTGTCACTATAAGATGGACCCGCGGCGCATTAGCTAGTTGGTGAGGTAACGGCT CACCAAGGCAACGATGCGTAGCCGACCTGAGAGGGTGATCGGCCACACTGGGACTGAGAC ACGGCCCAGACTCCTACGGGAGGCAGCAGTAGGGAATCTTCCACAATGGACGAAAGTCTG ATGGAGCAACGCCGCGTGAGTGAAGAAGGATTTCGGTTCGTAAAACTCTGTTGCAAGGGA AGAACAAGTAGCGTAGTAACTGGCGCTACCTTG…
PMB386	OTU386	Chungangia	GCAACCTGCCCTGCAGATGGGGATAACTCCGGGAAACCGGGGCTAATACCGAATAATCAG TAGCACCGCATGGTGCTATTCTGAAAGATGGTTTCGGCTATCACTGCAGGATGGGCCCGC GGCGCATTAGCTAGTTGGTGGGGTAACGGCCTACCAAGGCGACGATGCGTAGCCGACCTG AGAGGGTGATCGGCCACACTGGGACTGAGACACGGCCCAGACTCCTACGGGAGGCAGCAG TAGGGAATCTTCCGCAATGGACGAAAGTCTGACGGAGCAACGCCGCGTGAGCGAAGAAGG CCTTCGGGTCGTAAAGCTCTGTTGTAAGGGAAGAACAAGTGCCATTTAACTGATGGCACC TTGACGGTACCTTGCGAGAAAGCCACGGCTAAC…
PMB387	OTU387	Chungangia	TGGTCAGCGGCGGACGGGTGAGTAACACGTGGGCAACCTGCCCTGCAGATGGGGATAACT CCGGGAAACCGGGGCTAATACCGAATAATCAGTAGCACCGCATGGTGCTATTCTGAAAGA TGGTTTCGGCTATCACTGCAGGATGGGCCCGCGGCGCATTAGCTAGTTGGTGGGGTAACG GCCTACCAAGGCGACGATGCGTAGCCGACCTGAGAGGGTGATCGGCCACACTGGGACTGA GACACGGCCCAGACTCCTACGGGAGGCAGCAGTAGGGAATCTTCCGCAATGGACGAAAGT CTGACGGAGCAACGCCGCGTGAGCGAAGAAGGCCTTCGGGTCGTAAAGCTCTGTTGTAAG GGAAGAACAAGTGCCATTTAACTGATGGCACCT…
PMB388	OTU388	Lysinibacillus	GTTAGCGGCGGACGGGTGAGTAACACGTGGGCAACCTGCCCTATAGTTTGGGATAACTCC GGGAAACCGGGGCTAATACCGAATAATACATTTCATCTCCTGTTGGGATGTTGAAAGATG GTTTCGGCTATCGCTATAGGATGGGCCCGCGGCGCATTAGCTAGTAGGTGAGGTAACGGC TCACCTAGGCGACGATGCGTAGCCGACCTGAGAGGGTGATCGGCCACACTGGGACTGAGA CACGGCCCAGACTCCTACGGGAGGCAGCAGTAGGGAATCTTCCACAATGGGCGAAAGCCT GATGGAGCAACGCCGCGTGAGTGAAGAAGGTTTTCGGATCGTAAAACTCTGTTGTAAGGG AAGAACAAGTGCAGTAGTAACTGGCTGCACCTT…
PMB389	OTU389	Lysinibacillus	GACGTTAGCGGCGGACGGGTGAGTAACACGTGGGCAACCTACCCTATAGTTTGGGATAAC TCCGGGAAACCGGGGCTAATACCGAATAATTTATTTCATCTCATGGTGAAATACTGAAAG ACGGTTTCGGCTGTCGCTATAGGATGGGCCCGCGGCGCATTAGCTAGTTGGTGAGGTAAT GGCTCACCAAGGCGACGATGCGTAGCCGACCTGAGAGGGTGATCGGCCACACTGGGACTG AGACACGGCCCAGACTCCTACGGGAGGCAGCAGTAGGGAATCTTCCACAATGGGCGAAAG CCTGATGGAGCAACGCCGCGTGAGTGAAGAAGGATTTCGGATCGTAAAACTCTGTTGTAA GGGAAGAACAAGTACAGTAGTAACTGGCTGTAC…
PMB390	OTU390	Lysinibacillus	GATGTTAGCGGCGGACGGGTGAGTAACACGTGGGCAACCTGCCCTATAGTTGGGGATAAC TCCGGGAAACCGGGGCTAATACCGAATGATTCATTTCATCTCCTGATGAAATGCTGAAAG ATGGTTCTGCTATCGCTATAGGATGGGCCCGCGGCGCATTAGCTAGTTGGTGAGGTAACG GCTCACCAAGGCGACGATGCGTAGCCGACCTGAGAGGGTGATCGGCCACACTGGGACTGA GACACGGCCCAGACTCCTACGGGAGGCAGCAGTAGGGAATCTTCCACAATGGGCGAAAGC CTGATGGAGCAACGCCGCGTGAGTGAAGAAGGTTTTCGGATCGTAAAACTCTGTTGTAAG GGAAGAACAAGTACAGTAGTAACTGGCTGTACC…
PMB391	OTU391	Lysinibacillus	TTAGCGGCGGACGGGTGAGTAACACGTGGGCAACCTACCCTATAGTTTGGGATAACTCCG GGAAACCGGGGCTAATACCGAATAATCTCTTTTACTTCATGGTGAAAGACTGAAAGACGG CATCTCGCTGTCGCTATAGGATGGGCCCGCGGCGCATTAGCTAGTTGGTGAGGTAACGGC TCACCAAGGCGACGATGCGTAGCCGACCTGAGAGGGTGATCGGCCACACTGGGACTGAGA CACGGCCCAGACTCCTACGGGAGGCAGCAGTAGGGAATCTTCCACAATGGGCGAAAGCCT GATGGAGCAACGCCGCGTGAGTGAAGAAGGTTTTCGGATCGTAAAACTCTGTTGTAAGGG AAGAACAAGTACAGTAGTAACTGGCTGTACCTT…
PMB392	OTU392	Lysinibacillus	CTTAACGTTAGCGGCGGACGGGTGAGTAACACGTGGGCAACCTGCCCTGTAGTCTGGGAT AACTCCGGGAAACCGGGGCTAATACCGGATGATACTTTTTAACTCATGTTAGAAAGTTGA AAGATGGTTCTGCTATCGCTACAGGATGGGCCCGCGGCGCATTAGCTAGTTGGTGAGGTA ACGGCTCACCAAGGCAACGATGCGTAGCCGACCTGAGAGGGTGATCGGCCACACTGGGAC TGAGACACGGCCCAGACTCCTACGGGAGGCAGCAGTAGGGAATCTTCCACAATGGACGAA AGTCTGATGGAGCAACGCCGCGTGAGTGAAGAAGGATTTCGGTTCGTAAAACTCTGTTGT AAGGGAAGAACAAGTACAGTAGTAACTGGCTGT…
PMB393	OTU393	Lysinibacillus	TTGACGTTAGCGGCGGACGGGTGAGTAACACGTGGGCAACCTACCTTATAGTTTGGGATA ACTCCGGGAAACCGGGGCTAATACCGAATAATCTATTTCACCTCATGGTGAAATACTGAA AGACGGCATCTCGCTGTCGCTATAGGATGGGCCCGCGGCGCATTAGCTAGTTGGGGAGGT AACGGCTCACCAAGGCGACGATGCGTAGCCGACCTGAGAGGGTGATCGGCCACACTGGGA CTGAGACACGGCCCAAACTCCTACGGGAGGCAGCAGTAGGGAATCTTCCACAATGGGCGA AAGCCTGATGGAGCAACGCCGCGTGAGTGAAGAAGGTTTTCGGATCGTAAAACTCTGTTG TAAGGGAAGAACAAGTACAGTAGTAACTGGCTG…
PMB394	OTU394	Psychrobacillus	TAGCGGCGGACGGGTGAGTAACACGTGGGCAACCTGCCCTGTAGATTGGGATAACTCCGG GAAACCGGGGCTAATACCGAATAATCCATTTCCTCACATGAGGAGATGTTAAAAGACGGT CTCGGCTGTCACTACAGGATGGGCCCGCGGCGCATTAGCTAGTTGGTGAGGTAACGGCTC ACCAAGGCGACGATGCGTAGCCGACCTGAGAGGGTGATCGGCCACACTGGGACTGAGACA CGGCCCAGACTCCTACGGGAGGCAGCAGTAGGGAATCTTCCACAATGGACGAAAGTCTGA TGGAGCAACGCCGCGTGAGTGAAGAAGGTTTTCGGATCGTAAAACTCTGTTGTGAGGGAA GAACAAGTACGAGAGTAACTGCTCGTACCTTGA…
PMB395	OTU395	Sporosarcina	AGCGGCGGACGGGTGAGTAACACGTGGGCAACCTGCCCTGCAGATGGGGATAACTCCGGG AAACCGGGGCTAATACCGAATAATCAGTTCCTCCGCATGGAGGAACTCTGAAAGACGGTT TCGGCTGTCACTGCAGGATGGGCCCGCGGCGCATTAGCTTGTTGGTGGGGTAACGGCCTA CCAAGGCGACGATGCGTAGCCGACCTGAGAGGGTGATCGGCCACACTGGGACTGAGACAC GGCCCAGACTCCTACGGGAGGCAGCAGTAGGGAATCTTCCACAATGGACGAAAGTCTGAT GGAGCAACGCCGCGTGAGCGAAGAAGGTTTTCGGATCGTAAAGCTCTGTTGTGAGGGAAG AACAAGTACGGGAGTAACTGCCCGTACCTTGAC…
PMB396	OTU396	Sporosarcina	ATGTTAGCGGCGGATGGGTGAGTAACACGTGGGCAACCTGCCCTACAGATGGGGATAACT CCGGGAAACCGGGGCTAATACCGAATAAACAGTTTGTCCGCATGGACAAACTCTGAAAGA CGGTTTCGGCTGTCACTGTAGGATGGGCCCGCGGCGCATTAGCTAGTTGGTAAGGTAACG GCTTACCAAGGCGACGATGCGTAGCCGACCTGAGAGGGTGATCGGCCACACTGGGACTGA GACACGGCCCAGACTCCTACGGGAGGCAGCAGTAGGGAATCTTCCACAATGGACGAAAGT CTGATGGAGCAATGCCGCGTGAACGAAGAAGGTTCTCGGATCGTAAAGTTCTGTTGTAAG GGAAGAACACGTACGGGAGTAACTGCCCGTACC…
PMB397	OTU397	Sporosarcina	TTAAATGTTAGCGGCGGATGGGTGAGTAACACGTGGGCAACCTGCCCTACAGATGGGGAT AACTCCGGGAAACCGGGGCTAATACCGAATAAACAGTTTGTCCGCATGGACAAACTCTGA AAGACGGTTTCGGCTGTCACTGTAGGATGGGCCCGCGGCGCATTAGCTAGTTGGTAAGGT AACGGCTTACCAAGGCGACGATGCGTAGCCGACCTGAGAGGGTGATCGGCCACACTGGGA CTGAGACACGGCCCAGACTCCTACGGGAGGCAGCAGTAGGGAATCTTCCACAATGGACGA AAGTCTGATGGAGCAATGCCGCGTGAACGAAGAAGGTTCTCGGATCGTAAAGTTCTGTTG TAAGGGAAGAACACGTACGGGAGTAACTGCCCG…
PMB398	OTU398	Sporosarcina	TAGCGGCGGACGGGTGAGTAACACGTGGGCAACCTGCCCTGCAGATGGGGATAACTCCGG GAAACCGGGGCTAATACCGAATAATCAGTTCCTCCGCATGGAGGAACTCTGAAAGACGGT TTCGGCTGTCACTGCAGGATGGGCCCGCGGCGCATTAGCTAGTTGGTGGGGTAACGGCCT ACCAAGGCGACGATGCGTAGCCGACCTGAGAGGGTGATCGGCCACACTGGGACTGAGACA CGGCCCAGACTCCTACGGGAGGCAGCAGTAGGGAATCTTCCACAATGGACGAAAGTCTGA TGGAGCAACGCCGCGTGAGCGAAGAAGGTTTTCGGATCGTAAAGCTCTGTTGCGAGGGAA GAACAAGTACGGGAGTAACTGCCCGTACCTTGA…
PMB399	OTU399	Sporosarcina	CTGATGTTAGCGGAGGACGGGTGAGTAACACGTGGGCAACCTGACCTGCAGATGGGGATA ACTCCGGGAAACCGGGGCTAATACCGAATAATCGGTTCTTCCGCATGGAAGAACTCTGAA AGACGGTTTCGGCTGTCACTGCAGGATGGGCCCGCGGCGCATTAGCTAGTTGGTGGGGTA ACGGCCTACCAAGGCGACGATGCGTAGCCGACCTGAGAGGGTGATCGGCCACACTGGGAC TGAGACACGGCCCAGACTCCTACGGGAGGCAGCAGTAGGGAATCTTCCACAATGGACGAA AGTCTGATGGAGCAACGCCGCGTGAGCGAAGAAGGTTTTCGGATCGTAAAGCTCTGTTGC GAGGGAAGAACAAGTACGGGAGTAACTGCCCGT…
PMB400	OTU400	Sporosarcina	GCGGCGGACGGGTGAGTAACACGTGGGCAACCTGCCCTGCAGATGGGGATAACTCCGGGA AACCGGGGCTAATACCGAATAATCGATCCTTTCGCATGAGAGGATTCTGAAAGACGGTTT CGGCTGTCACTGCAGGATGGGCCCGCGGCGCATTAGCTAGTTGGTGGGGTAATGGCCTAC CAAGGCGACGATGCGTAGCCGACCTGAGAGGGTGATCGGCCACACTGGGACTGAGACACG GCCCAGACTCCTACGGGAGGCAGCAGTAGGGAATCTTCCACAATGGACGAAAGTCTGATG GAGCAACGCCGCGTGAGCGAAGAAGGTTTTCGGATCGTAAAGCTCTGTTGTAAGGGAAGA ACACGTACGGGAGTCACTGCCCGTACCTTGACG…
PMB401	OTU401	Sporosarcina	AGCGGCGGACGGGTGAGTAACACGTGGGCAACCTGCCCTGCAGATGGGGATAACTCCGGG AAACCGGGGCTAATACCGAATAATCGGTTCTTCCGCATGGAAGAACTCTGAAAGACGGTT TCGGCTGTCACTGCAGGATGGGCCCGCGGCGCATTAGCTAGTTGGTGGGATAACGGCCTA CCAAGGCGACGATGCGTAGCCGACCTGAGAGGGTGATCGGCCACACTGGGACTGAGACAC GGCCCAGACTCCTACGGGAGGCAGCAGTAGGGAATCTTCCACAATGGACGAAAGTCTGAT GGAGCAACGCCGCGTGAGCGAAGAAGGTTTTCGGATCGTAAAGCTCTGTTGCGAGGGAAG AACAAGTACGGGAGTAACTGCCCGTACCTTGAC…
PMB402	OTU402	Sporosarcina	ATATCAGCGGCGGACGGGTGAGTAACACGTGGGCAACCTGCCCTGCAGATGGGGATAACT CCGGGAAACCGGGGCTAATACCGAATAATCGGTTCTTCCGCATGGAAGAACTCTGAAAGA CGGTTTCGGCTGTCACTGCAGGATGGGCCCGCGGCGCATTAGCTAGTTGGTGGGGTAATG GCCTACCAAGGCGACGATGCGTAGCCGACCTGAGAGGGTGATCGGCCACACTGGGACTGA GACACGGCCCAGACTCCTACGGGAGGCAGCAGTAGGGAATCTTCCACAATGGACGAAAGT CTGATGGAGCAACGCCGCGTGAGCGAAGAAGGTTTTCGGATCGTAAAGCTCTGTTGCGAG GGAAGAACAAGTGCGGGAGTAACTGCCCGTACC…
PMB403	OTU403	Sporosarcina	AGCGGCGGACGGGTGAGTAACACGTGGGCAACCTGCCCTGCAGATGGGGATAACTCCGGG AAACCGGGGCTAATACCGAATAATCGGTTCTTCCGCATGGAAGAACTCTGAAAGACGGTT TCGGCTGTCACTGCAGGATGGGCCCGCGGCGCATTAGCTAGTTGGTGGGGTAATGGCCTA CCAAGGCGACGATGCGTAGCCGACCTGAGAGGGTGATCGGCCACACTGGGACTGAGACAC GGCCCAGACTCCTACGGGAGGCAGCAGTAGGGAATCTTCCACAATGGACGAAAGTCTGAT GGAGCAACGCCGCGTGAGCGAAGAAGGTTTTCGGATCGTAAAGCTCTGTTGCGAGGGAAG AACAAGTACGGGAGTAACTGCCCGTACCTTGAC…
PMB404	OTU404	Sporosarcina	TTGTTAGCGGCGGATGGGTGAGTAACACGTGGGCAACCTGCCCTGCAGTTGGGGATAACT CCGGGAAACCGGGGCTAATACCGAATAATCAGTTCCTTCGCATGAAGGAACTCTGAAAGA CGGCTATGCTGTCACTGCAGGATGGGCCCGCGGCGCATTAGCTAGTTGGTGAGGTAATGG CTTACCAAGGCGACGATGCGTAGCCGACCTGAGAGGGTGATCGGCCACACTGGGACTGAG ACACGGCCCAGACTCCTACGGGAGGCAGCAGTAGGGAATCTTCCACAATGGACGAAAGTC TGATGGAGCAACGCCGCGTGAGCGAAGAAGGTTTTCGGATCGTAAAGCTCTGTTGTGAGG GAAGAACAAGTACAGGAGTAACTGTCTGTACCT…
PMB405	OTU405	Sporosarcina	GACATTAGCGGCGGACGGGTGAGTAACACGTGGGCAACCTGCCCTGCAGATGGGGATAAC TCCGGGAAACCGGGGCTAATACCGAATAATCAGTTCCTCCGCATGGAGGAACTCTGAAAG ACGGTTTCGGCTGTCACTGCAGGATGGGCCCGCGGCGCATTAGCTAGTTGGTGGGGTAAC GGCCTACCAAGGCGACGATGCGTAGCCGACCTGAGAGGGTGATCGGCCACACTGGGACTG AGACACGGCCCAGACTCCTACGGGAGGCAGCAGTAGGGAATCTTCCACAATGGACGAAAG TCTGATGGAGCAACGCCGCGTGAGCGAAGAAGGTTTTCGGATCGTAAAGCTCTGTTGTGA GGGAAGAACAAGTACGGGAGTAACTGTCCGTAC…
PMB406	OTU406	Sporosarcina	TAGCGGCGGACGGGTGAGTAACACGTGGGCAACCTGCCCTGCAGATGGGGATAACTCCGG GAAACCGGGGCTAATACCGAATAATCAGTTCCTCCGCATGGAGGAACTCTGAAAGACGGT TTCGGCTGTCACTGCAGGATGGGCCCGCGGCGCATTAGCTAGTTGGTGGGGTAACGGCCT ACCAAGGCGACGATGCGTAGCCGACCTGAGAGGGTGATCGGCCACACTGGGACTGAGACA CGGCCCAGACTCCTACGGGAGGCAGCAGTAGGGAATCTTCCACAATGGACGAAAGTCTGA TGGAGCAACGCCGCGTGAGCGAAGAAGGTTTTCGGATCGTAAAGCTCTGTTGTGAGGGAA GAACAAGTACGGGAGTAACTGTCCGTACCTTGA…
PMB407	OTU407	Sporosarcina	TAGCGGCGGACGGGTGAGTAACACGTGGGCAACCTGCCCTGCAGATGGGGATAACTCCGG GAAACCGGGGCTAATACCGAATAATCAGTTCCTCCGCATGGAGGAACTCTGAAAGACGGT TTCGGCTGTCACTGCAGGATGGGCCCGCGGCGCATTAGCTAGTTGGTGGGGTAACGGCCT ACCAAGGCGACGATGCGTAGCCGACCTGAGAGGGTGATCGGCCACACTGGGACTGAGACA CGGCCCAGACTCCTACGGGAGGCAGCAGTAGGGAATCTTCCACAATGGACGAAAGTCTGA TGGAGCAACGCCGCGTGAGCGAAGAAGGTTTTCGGATCGTAAAGCTCTGTTGTGAGGGAA GAACAAGTACGGGAGTAACTGTCCGTACCTTGA…
PMB408	OTU408	Sporosarcina	ATATTAGCGGCGGACGGGTGAGAAACACGTGGGCAACCTGCCCTGCAGATGGGGATAACT CCGGGAAACCGGGGCTAATACCGAATAATCGGTTCTTCCGCATGGAAGAACTCTGAAAGA CGGTTTCGGCTGTCACTGCAGGATGGGCCCGCGGCGCATTAGCTAGTTGGTGGGGTAACG GCCTACCAAGGCGACGATGCGTAGCCGACCTGAGAGGGTGATCGGCCACACTGGGACTGA GACACGGCCCAGACTCCTACGGGAGGCAGCAGTAGGGAATCTTCCACAATGGACGAAAGT CTGATGGAGCAACGCCGCGTGAGCGAAGAAGGTTTTCGGATCGTAAAGCTCTGTTGCGAG GGAAGAACAAGTACGGGAGTAACTGCCCGTACC…
PMB409	OTU409	Sporosarcina	TTAGCGGCGGACGGGTGAGTAACACGTGGGCAACCTGCCCTGCAGATGGGGATAACTCCG GGAAACCGGGGCTAATACCGAATAATCGGTTCTTCCGCATGGAAGAACTCTGAAAGACGG TTTCGGCTGTCACTGCAGGATGGGCCCGCGGCGCATTAGCTAGTTGGTGGGGTAACGGCC TACCAAGGCGACGATGCGTAGCCGACCTGAGAGGGTGATCGGCCACACTGGGACTGAGAC ACGGCCCAGACTCCTACGGGAGGCAGCAGTAGGGAATCTTCCACAATGGACGAAAGTCTG ATGGAGCAACGCCGCGTGAGCGAAGAAGGTTTTCGGATCGTAAAGCTCTGTTGCGAGGGA AGAACAAGTACGGGAGTAACTGCCCGTACCTTG…
PMB410	OTU410	Sporosarcina	TTCAGTTAGCGGCGGACGGGTGAGTAACACGTGGGCAACCTGCCCTTCAGATGGGGATAA CTCCGGGAAACCGGGGCTAATACCGAATAATCCATTCTCTCGCATGAGAGGATGTTGAAA GACGGCATCTCGCTGTCACTGAAGGATGGGCCCGCGGCGCATTAGCTAGTTGGTGGGGTA ATGGCTCACCAAGGCCACGATGCGTAGCCGACCTGAGAGGGTGATCGGCCACACTGGGAC TGAGACACGGCCCAGACTCCTACGGGAGGCAGCAGTAGGGAATCTTCCACAATGGACGAA AGTCTGATGGAGCAATGCCGCGTGAGTGAAGAAGGTTTTCGGATCGTAAAGCTCTGTTGT AAGGGAAGAACAAGTACAGGAGTAACTGCCTGT…
PMB411	OTU411	Ureibacillus	GAGGTTAGCGGCGGACGGGTGAGTAACACGTGGGTAACCTGCCCTATAGACTGGGATAAC TCGCGGAAACGCGTGCTAATACCGGATAATACATCAAAGTGCATGCTTTGATGTTGAAAG ATGGTTCTGCTATCACTATAGGATGGGCCCGCGGCGCATTAGCTTGTTGGTGGGGTAACG GCCTACCAAGGCGACGATGCGTAGCCGACCTGAGAGGGTGATCGGCCACACTGGGACTGA GACACGGCCCAGACTCCTACGGGAGGCAGCAGTAGGGAATCTTCCACAATGGGCGAAAGC CTGATGGAGCAACGCCGCGTGAGCGAAGAAGGTCTTCGGATCGTAAAGCTCTGTTGTAAG GGAAGAACAAGTGCAGTAGTAACTGGCTGCACC…
PMB412	OTU412	Fictibacillus	TGATTTAGCGGCGGACGGGTGAGTAACACGTGGGTAATCTGCCTGTAAGACGGGGATAAC TCCGGGAAACCGGGGCTAATACCGGATAATAAGAAGAAACGCATGTTTCTTTTTTGAAAG TCGGTTTCGACTGACACTTACAGATGAGCCCGCGGCGCATTAGCTAGTTGGTGAGGTAAC GGCTCACCAAGGCGACGATGCGTAGCCGACCTGAGAGGGTGATCGGCCACACTGGGACTG AGACACGGCCCAGACTCCTACGGGAGGCAGCAGTAGGGAATCTTCGGCAATGGGCGAAAG CCTGACCGAACAACGCCGCGTGAGCGATGAAGGCCTTCGGGTCGTAAAGCTCTGTTGTTA GAGAAGAACAAGTACGAAAGTAACTGCTCGTAC…
PMB413	OTU413	Fictibacillus	CTCTGATTTAGCGGCGGACGGGTGAGTAACACGTGGGTAATCTGCCTGTAAGACGGGGAT AACTCCGGGAAACCGGGGCTAATACCGGATAACAAGAGAAGAAGCATTTCTTCTTTTTGA AAGTCGGTTTCGGCTGACACTTACAGATGAGCCCGCGGCGCATTAGCTAGTTGGTGAGGT AACGGCTCACCAAGGCGACGATGCGTAGCCGACCTGAGAGGGTGATCGGCCACACTGGGA CTGAGACACGGCCCAGACTCCTACGGGAGGCAGCAGTAGGGAATCTTCGGCAATGGGCGA AAGCCTGACCGAGCAACGCCGCGTGAGCGATGAAGGCCTTCGGGTCGTAAAGCTCTGTTG TTAGAGAAGAACAAGTACGAGAGTAACTGCTCG…
PMB414	OTU414	Fictibacillus	TCCTCTGATTTAGCGGCGGACGGGTGAGTAACACGTGGGTAATCTGCCTGTAAGACGGGG ATAACTCCGGGAAACCGGGGCTAATACCGGATAATAAGAGAAGAAGCATTTCTTCTTTTT GAAAGTCGGTTTCGGCTGACACTTACAGATGAGCCCGCGGCGCATTAGCTAGTTGGTGAG GTAACGGCTCACCAAGGCGACGATGCGTAGCCGACCTGAGAGGGTGATCGGCCACACTGG GACTGAGACACGGCCCAGACTCCTACGGGAGGCAGCAGTAGGGAATCTTCGGCAATGGGC GAAAGCCTGACCGAGCAACGCCGCGTGAGCGATGAAGGCCTTCGGGTCGTAAAGCTCTGT TGTTAGAGAAGAACAAGTACGAGAGTAACTGCT…
PMB415	OTU415	Tuberibacillus	GAGTGATTTTTGTGGAACGAGCGGCGGACGGGTGAGTAACACGTGGGCAACCTGCCCGTA AGACGGGGATAACTTCGGGAAACCGGAGCTAATACCGGATAATCTTTGGCACCGCATGGT GCGAGAGTGAAAGATGGTTCTGCCATCACTTACGGATGGGCCCGCGGCGCATTAGCTAGT TGGTGGGGTAAAGGCCTACCAAGGCGACGATGCGTAGCCGACCTGAGAGGGTGATCGGCC ACACTGGGACTGAGACACGGCCCAGACTCCTACGGGAGGCAGCAGTAGGGAATCTTCCGC AATGGACGAAAGTCTGACGGAGCAACGCCGCGTGAGCGAGGAAGGTCTTCGGATCGTAAA GCTCTGTTGTTAGAGAAGAACAAGTGCCATAGG…
PMB416	OTU416	Staphylococcus	TTAGCGGCGGACGGGTGAGTAACACGTGGATAACCTACCTATAAGACTGGGATAACTTCG GGAAACCGGAGCTAATACCGGATAATATATTGAACCGCATGGTTCAATAGTGAAAGACGG TTTTGCTGTCACTTATAGATGGATCCGCGCCGCATTAGCTAGTTGGTAAGGTAACGGCTT ACCAAGGCAACGATGCGTAGCCGACCTGAGAGGGTGATCGGCCACACTGGAACTGAGACA CGGTCCAGACTCCTACGGGAGGCAGCAGTAGGGAATCTTCCGCAATGGGCGAAAGCCTGA CGGAGCAACGCCGCGTGAGTGATGAAGGTCTTCGGATCGTAAAACTCTGTTATTAGGGAA GAACAAATGTGTAAGTAACTATGCACGTCTTGA…
PMB417	OTU417	Staphylococcus	TCTGACGTTAGCGGCGGACGGGTGAGTAACACGTGGATAACCTACCTATAAGACTGGGAT AACTTCGGGAAACCGGAGCTAATACCGGATAATATATTGAACCGCATGGTTCAATAGTGA AAGACGGTTTTGCTGTCACTTATAGATGGATCCGCGCCGCATTAGCTAGTTGGTAAGGTA ACGGCTTACCAAGGCAACGATGCGTAGCCGACCTGAGAGGGTGATCGGCCACACTGGAAC TGAGACACGGTCCAGACTCCTACGGGAGGCAGCAGTAGGGAATCTTCCGCAATGGGCGAA AGCCTGACGGAGCAACGCCGCGTGAGTGATGAAGGTCTTCGGATCGTAAAACTCTGTTAT TAGGGAAGAACAAATGTGTAAGTAACTATGCAC…
PMB418	OTU418	Staphylococcus	GACGTTAGCGGCGGACGGGTGAGTAACACGTGGGTAACCTACCTATAAGACTGGGATAAC TTCGGGAAACCGGAGCTAATACCGGATAATATTTCGAACCGCATGGTTCGATAGTGAAAG ATGGTTTTGCTGTCACTTATAGATGGACCCGCGCCGTATTAGCTAGTTGGTAAGGTAACG GCTTACCAAGGCGACGATACGTAGCCGACCTGAGAGGGTGATCGGCCACACTGGAACTGA GACACGGTCCAGACTCCTACGGGAGGCAGCAGTAGGGAATCTTCCGCAATGGGCGAAAGC CTGACGGAGCAACGCCGCGTGAGTGATGAAGGTCTTCGGATCGTAAAACTCTGTTATTAG GGAAGAACATACGTGTAAGTAACTGTGCACGTC…
PMB419	OTU419	Staphylococcus	CGTTAGCGGCGGACGGGTGAGTAACACGTGGGTAACCTACCTATAAGACTGGGATAACTT CGGGAAACCGGAGCTAATACCGGATAATATTTCGAACCGCATGGTTCGATAGTGAAAGAT GGTTTTGCTATCACTTATAGATGGACCCGCGCCGTATTAGCTAGTTGGTAAGGTAACGGC TTACCAAGGCGACGATACGTAGCCGACCTGAGAGGGTGATCGGCCACACTGGAACTGAGA CACGGTCCAGACTCCTACGGGAGGCAGCAGTAGGGAATCTTCCGCAATGGGCGAAAGCCT GACGGAGCAACGCCGCGTGAGTGATGAAGGTCTTCGGATCGTAAAACTCTGTTATTAGGG AAGAACATACGTGTAAGTAACTATGCACGTCTT…
PMB420	OTU420	Staphylococcus	GTTAGCGGCGGACGGGTGAGTAACACGTGGGTAACCTACCTATAAGACTGGGATAACTTC GGGAAACCGGAGCTAATACCGGATAATATTTCGAACCGCATGGTTCGATAGTGAAAGATG GTTTTGCTATCACTTATAGATGGACCCGCGCCGTATTAGCTAGTTGGTAAGGTAACGGCT TACCAAGGCGACGATACGTAGCCGACCTGAGAGGGTGATCGGCCACACTGGAACTGAGAC ACGGTCCAGACTCCTACGGGAGGCAGCAGTAGGGAATCTTCCGCAATGGGCGAAAGCCTG ACGGAGCAACGCCGCGTGAGTGATGAAGGTCTTCGGATCGTAAAACTCTGTTATTAGGGA AGAACATACGTGTAAGTAACTGTGCACGTCTTG…
PMB421	OTU421	Staphylococcus	GTTAGCGGCGGACGGGTGAGTAACACGTGGGTAACCTACCTATAAGACTGGGATAACTTC GGGAAACCGGAGCTAATACCGGATAATATTTCGAACCGCATGGTTCGATAGTGAAAGATG GCTCTGCTATCACTTATAGATGGACCTGCGCCGTATTAGCTAGTTGGTAAGGTAACGGCT TACCAAGGCAACGATACGTAGCCGACCTGAGAGGGTGATCGGCCACACTGGAACTGAGAC ACGGTCCAGACTCCTACGGGAGGCAGCAGTAGGGAATCTTCCGCAATGGGCGAAAGCCTG ACGGAGCAACGCCGCGTGAGTGATGAAGGTCTTCGGATCGTAAAACTCTGTTATTAGGGA AGAACAAACGTGTAAGTAACTGTGCACGTCTTG…
PMB422	OTU422	Staphylococcus	GACGTTAGCGGCGGACGGGTGAGTAACACGTAGGTAACCTACCTATAAGACTGGGATAAC TTCGGGAAACCGGAGCTAATACCGGATAATATTTCGAACCGCATGGTTCGATAGTGAAAG ATGGCTTTGCTATCACTTATAGATGGACCTGCGCCGTATTAGCTAGTTGGTAAGGTAACG GCTTACCAAGGCAACGATACGTAGCCGACCTGAGAGGGTGATCGGCCACACTGGAACTGA GACACGGTCCAGACTCCTACGGGAGGCAGCAGTAGGGAATCTTCCGCAATGGGCGAAAGC CTGACGGAGCAACGCCGCGTGAGTGATGAAGGTCTTCGGATCGTAAAACTCTGTTATTAG GGAAGAACAAACGTGTAAGTAACTGTGCACGTC…
PMB423	OTU423	Staphylococcus	TAGCGGCGGACGGGTGAGTAACACGTGGGTAACCTACCTATAAGACTGGAATAACTCCGG GAAACCGGGGCTAATGCCGGATAACATGTTGGACCGCATGGTCCTACAGTGAAAGACGGT CTTGCTGTCACTTATAGATGGACCCGCGCCGTATTAGCTAGTTGGTAAGGTAACGGCTTA CCAAGGCAACGATACGTAGCCGACCTGAGAGGGTGATCGGCCACACTGGAACTGAGACAC GGTCCAGACTCCTACGGGAGGCAGCAGTAGGGAATCTTCCGCAATGGGCGAAAGCCTGAC GGAGCAACGCCGCGTGAGTGATGAAGGCCTTCGGGTCGTAAAACTCTGTTATTAGGGAAG AACAAATGTGTAAATAACTATGCACGTCTTGAC…
PMB424	OTU424	Staphylococcus	TGACGTTAGCGGCGGACGGGTGAGTAACACGTGGGTAACCTACCTATAAGACTGGGATAA CTTCGGGAAACCGGAGCTAATACCGGATAACATTTGGAACCGCATGGTTCTAAAGTGAAA GATGGTTTTGCTATCACTTATAGATGGACCCGCGCCGTATTAGCTAGTTGGTAAGGTAAC GGCTTACCAAGGCGACGATACGTAGCCGACCTGAGAGGGTGATCGGCCACACTGGAACTG AGACACGGTCCAGACTCCTACGGGAGGCAGCAGTAGGGAATCTTCCGCAATGGGCGAAAG CCTGACGGAGCAACGCCGCGTGAGTGATGAAGGGTTTCGGCTCGTAAAACTCTGTTATTA GGGAAGAACAAATGTGTAAGTAACTGTGCACGT…
PMB425	OTU425	Melghirimyces	GAAGTTAGCGGCGGACGGGTGAGTAACACGTGGGCAACCTGCCTGCAAGATCGGGATAAC TCCGGGAAACCGGGGCTAATACCGGATAGGACCTTTGATCTCCTGATCGAAGGTGGAAAG GCGGCTTCGGCTGTCACTTGCAGATGGGCCCGCGGCGCATTAGCTTGTTGGTGAGGTAAC GGCTCACCAAGGCGACGATGCGTAGCCGACCTGAGAGGGTGACCGGCCACACTGGGACTG AGACACGGCCCAGACTCCTACGGGAGGCAGCAGTAGGGAATTTTCCGCAATGGGCGCAAG CCTGACGGAGCAACGCCGCGTGAGTGAGGACGGCTTTCGGGTTGTAAAACTCTGTTCTTC GGGAAGAACGGTAGGAGGTTTAATACACCTTTT…
PMB426	OTU426	Bacillus	GGACGATCGTGGATCTAGCGGCGGACGGGTGAGTAACACGTAGGCAACCTGCCTGTAAGA CGGGGATAACTCCGGGAAACCGGAGCTAATACCGGATGAACCTTCAGCTCGCATGAGCTG GAGTTGAAAGGTGGCGCAAGCTACCACTTACAGATGGGCCTGCGGCGCATTAGCTAGTTG GTGAGGTAAGGGCTCACCAAGGCGACGATGCGTAGCCGACCTGAGAGGGTGATCGGCCAC ACTGGGACTGAGACACGGCCCAGACTCCTACGGGAGGCAGCAGTAGGGAATCTTCGGCAA TGGACGCAAGTCTGACCGAGCAACGCCGCGTGAGTGAGGAAGGTTTTCGGATTGTAAAAC TCTGTTGTTAGGGAAGAACAAGTACCGTTTGAA…
PMB427	OTU427	Brevundimonas	GGGTGAGTAACACGTGGGAACGTGCCTTTAGGTTCGGAATAACTCAGGGAAACTTGTGCT AATACCGAATGTGCCCTTCGGGGGAAAGATTTATCGCCTTTAGAGCGGCCCGCGTCTGAT TAGCTAGTTGGTGAGGTAAAGGCTCACCAAGGCGACGATCAGTAGCTGGTCTGAGAGGAT GATCAGCCACATTGGGACTGAGACACGGCCCAAACTCCTACGGGAGGCAGCAGTGGGGAA TCTTGCGCAATGGGCGAAAGCCTGACGCAGCCATGCCGCGTGAATGATGAAGGTCTTAGG ATTGTAAAATTCTTTCACCGGGGACGATAATGACGGTACCCGGAGAAGAAGCCCCGGCTA ACTTCGTGCCAGCAGCCGCGGTAATACGAAGGG…
PMB428	OTU428	Aureimonas	TGAGTAACGCGTGGGAATCTACCCTTCTCTACGGGATAGCTCCGGGAAACTGGAATTAAT ACCGTATACGTCCTGAGGGAGAAAGATTTATCGGGGAAGGATGAGCCCGCGTTGGATTAG CTAGTTGGTGGGGTAAAGGCCTACCAAGGCGACGATCCATAGCTGGTCTAAGAGGATGAT CAGCCACATTGGGACTGAGACACGGCCCAAACTCCTACGGGAGGCAGCAGTGGGGAATAT TGGACAATGGGCGCAAGCCTGATCCAGCCATGCCGCGTGAGTGATGAAGGCCCTAGGGTT GTAAAGCTCTTTCAGTGGGGACGATAATGACGGTACCCACAGAAGAAGCCCCGGCTAACT TCGTGCCAGCAGCCGCGGTAATACGAAGGGGGC…
PMB429	OTU429	Methylobacterium	GGGTGAGTAACACGTGGGAACGTGCCCTTCGGTTCGGAATAACTCAGGGAAACTTGAGCT AATACCGGATACGCCCTTTTGGGGAAAGGTTTACTGCCGAAGGATCGGCCCGCGTCTGAT TAGCTTGTTGGTGGGGTAACGGCCTACCAAGGCGACGATCAGTAGCTGGTCTGAGAGGAT GATCAGCCACACTGGGACTGAGACACGGCCCAGACTCCTACGGGAGGCAGCAGTGGGGAA TATTGGACAATGGGCGCAAGCCTGATCCAGCCATGCCGCGTGAGTGATGAAGGCCTTAGG GTTGTAAAGCTCTTTTGTCCGGGACGATAATGACGGTACCGGAAGAATAAGCCCCGGCTA ACTTCGTGCCAGCAGCCGCGGTAATACGAAGGG…
PMB430	OTU430	Methylobacterium	GGGTGAGTAACACGTGGGAACGTACCCTTCGGTTCGGAATAACGCTGGGAAACTAGCGCT AATACCGGATACGCCCTTTTGGGGAAAGGTTTACTGCCGAAGGATCGGCCCGCGTCTGAT TAGCTAGTTGGTGGGGTAACGGCCTACCAAGGCGACGATCAGTAGCTGGTCTGAGAGGAT GATCAGCCACACTGGGACTGAGACACGGCCCAGACTCCTACGGGAGGCAGCAGTGGGGAA TATTGGACAATGGGCGCAAGCCTGATCCAGCCATGCCGCGTGAGTGATGAAGGCCTTAGG GTTGTAAAGCTCTTTTGTCCGGGACGATAATGACGGTACCGGAAGAATAAGCCCCGGCTA ACTTCGTGCCAGCAGCCGCGGTAATACGAAGGG…
PMB431	OTU431	Microvirga	AGACGGGTGAGTAACGCGTGGGAACGTGCCCTTCAGTTCGGAATAACCCAGGGAAACTTG GGCTAATACCGGATACGTGCGAGAGCAGAAAGATTTATCGCTGAAGGATCGGCCCGCGTC TGATTAGCTAGTTGGTGAGGTAATGGCTCACCAAGGCGACGATCAGTAGCTGGTCTGAGA GGATGATCAGCCACACTGGGACTGAGACACGGCCCAGACTCCTACGGGAGGCAGCAGTGG GGAATATTGGACAATGGGCGCAAGCCTGATCCAGCCATGCCGCGTGAGTGATGAAGGCCT TAGGGTTGTAAAGCTCTTTCGGCGGGGACGATAATGACGGTACCCGCAGAAGAAGCCCCG GCTAACTTCGTGCCAGCAGCCGCGGTAATACGA…
PMB432	OTU432	Paracoccus	GGGTGAGTAACGCGTGGGAATATGCCCTTCTCTACGGAATAGTCCTGGGAAACTGGGGGT AATACCGTATACGCCCTTTGGGGGAAAGATTTATCGGGGAAGGATTAGCCCGCGTTGGAT TAGGTAGTTGGTGGGGTAATGGCCTACCAAGCCGACGATCCATAGCTGGTTTGAGAGGAT GATCAGCCACACTGGGACTGAGACACGGCCCAGACTCCTACGGGAGGCAGCAGTGGGGAA TCTTAGACAATGGGGGCAACCCTGATCTAGCCATGCCGCGTGAGTGATGAAGGCCTTAGG GTTGTAAAGCTCTTTCAGCTGGGAAGATAATGACGGTACCAGCAGAAGAAGCCCCGGCTA ACTCCGTGCCAGCAGCCGCGGTAATACGGAGGG…
PMB433	OTU433	Roseomonas	GTAACGCGTAGGGAAGTGTCCAGAGGTGGGGGACAACCCCGGGAAACTGGGGCTAATACC GCATATGGCCTGAGGGCCAAAGCAGTGATGCGCCTTTGGGGTTACCTGCGTCCGATTAGG TAGTTGGTGGGGTAAAGGCCTACCAAGCCGACGATCGGTAGCTGGTCTGAGAGGACGACC AGCCACACTGGGACTGAGACACGGCCCAGACTCCTACGGGAGGCAGCAGTGGGGAATATT GGACAATGGGCGCAAGCCTGATCCAGCAATGCCGCGTGGGTGAAGAAGGTCTTCGGATCG TAAAGCCCTTTCGGCGGGGACGATGATGACGGTACCCGCAGAAGAAGCCCCGGCTAACTT CGTGCCAGCAGCCGCGGTAATACGAAGGGGGCT…
PMB434	OTU434	Sphingomonas	GTGCGTAACGCGTGGGAATCTGCCCCTCGGTTCGGAATAACAGTTAGAAATGACTGCTAA TACCGGATGATGACGTAAGTCCAAAGATTTATCGCCGAGGGATGAGCCCGCGTAGGATTA GCTAGTTGGTGTGGTAAGAGCGCACCAAGGCGACGATCCTTAGCTGGTCTGAGAGGATGA TCAGCCACACTGGGACTGAGACACGGCCCAGACTCCTACGGGAGGCAGCAGTGGGGAATA TTGGACAATGGGCGAAAGCCTGATCCAGCAATGCCGCGTGAGTGATGAAGGCCTTAGGGT TGTAAAGCTCTTTTACCCGGGATGATAATGACAGTACCGGGAGAATAAGCTCCGGCTAAC TCCGTGCCAGCAGCCGCGGTAATACGGAGGGAG…
PMB435	OTU435	Sphingomonas	CACGGGTGCGTAACGCGTGGGAATCTGCCCTTGGGTTCGGAATAACAGCGGGAAACTGCT GCTAATACCGGATGATGTCGATAAGACCAAAGATTTATCGCCTGAGGATGAGCCCGCGTT GGATTAGGTAGTTGGTGGGGTAAAGGCCTACCAAGCCGACGATCCATAGCTGGTCTGAGA GGATGATCAGCCACACTGGGACTGAGACACGGCCCAGACTCCTACGGGAGGCAGCAGTGG GGAATATTGGACAATGGGCGAAAGCCTGATCCAGCAATGCCGCGTGAGTGATGAAGGCCT TAGGGTTGTAAAGCTCTTTTACCCGGGATGATAATGACAGTACCGGGAGAATAAGCCCCG GCTAACTCCGTGCCAGCAGCCGCGGTAATACGG…
PMB436	OTU436	Sphingomonas	GCACGGGTGCGTAACGCGTGGGAATCTGCCCTTTGGTTCGGAATAACAGCTGGAAACGGC TGCTAATACCGGATGATGACGAAAGTCCAAAGATTTATCGCCAGAGGATGAGCCCGCGTT GGATTAGGTAGTTGGTGGGGTAAAGGCCTACCAAGCCGACGATCCATAGCTGGTCTGAGA GGATGATCAGCCACACTGGGACTGAGACACGGCCCAGACTCCTACGGGAGGCAGCAGTGG GGAATATTGGACAATGGGCGAAAGCCTGATCCAGCAATGCCGCGTGAGTGATGAAGGCCC TAGGGTTGTAAAGCTCTTTTACCCGGGAAGATAATGACTGTACCGGGAGAATAAGCCCCG GCTAACTCCGTGCCAGCAGCCGCGGTAATACGG…
PMB437	OTU437	Alcaligenes	GGCGGCGAGTGGCGGACGGGTGAGTAATATATCGGAACGTGCCCAGTAGCGGGGGATAAC TACTCGAAAGAGTGGCTAATACCGCATACGCCCTACGGGGGAAAGGGGGGGATCGCAAGA CCTCTCACTATTGGAGCGGCCGATATCGGATTAGCTAGTTGGTGGGGTAAAGGCTCACCA AGGCAACGATCCGTAGCTGGTTTGAGAGGACGACCAGCCACACTGGGACTGAGACACGGC CCAGACTCCTACGGGAGGCAGCAGTGGGGAATTTTGGACAATGGGGGAAACCCTGATCCA GCCATCCCGCGTGTATGATGAAGGCCTTCGGGTTGTAAAGTACTTTTGGCAGAGAAGAAA AGGTATCCCCTAATACGGGATACTGCTGACGGT…
PMB438	OTU438	Massilia	GTGGCGAACGGGTGAGTAATATATCGGAACGTACCCAAGAGTGGGGGATAACGTAGCGAA AGTTACGCTAATACCGCATACGATCTATGGATGAAAGCAGGGGACCTTCGGGCCTTGTGC TCCTGGAGCGGCCGATATCTGATTAGCTAGTTGGTGAGGTAAAGGCTCACCAAGGCGACG ATCAGTAGCTGGTCTGAGAGGACGACCAGCCACACTGGAACTGAGACACGGTCCAGACTC CTACGGGAGGCAGCAGTGGGGAATTTTGGACAATGGGCGCAAGCCTGATCCAGCAATGCC GCGTGAGTGAAGAAGGCCTTCGGGTTGTAAAGCTCTTTTGTCAGGGAAGAAACGGCTGTG GCTAATATCCACGGCTAATGACGGTACCTGAAG…
PMB439	OTU439	Neisseria	TTGGGTGGCGAGTGGCGAACGGGTGAGTAACATATCGGAACGTACCGAGCAGTGGGGGAT AACTAATCGAAAGATTAGCTAATACCGCATATATTCTGAGGAAGAAAGCAGGGGACCATT TGGCCTTGCGCTGTTTGAGCGGCCGATATCTGATTAGCTAGTTGGTGGGGTAAAGGCCTA CCAAGGCGACGATCAGTAGCGGGTCTGAGAGGATGATCCGCCACACTGGGACTGAGACAC GGCCCAGACTCCTACGGGAGGCAGCAGTGGGGAATTTTGGACAATGGGCGCAAGCCTGAT CCAGCCATGCCGCGTGTCTGAAGAAGGCCTTCGGGTTGTAAAGGACTTTTGTCAGGGAAG AAAAGGGCGGGGTTAATACCCCTGTCTGATGAC…
PMB440	OTU440	Klebsiella	TGACGAGCGGCGGACGGGTGAGTAATGTCTGGGAAACTGCCTGATGGAGGGGGATAACTA CTGGAAACGGTAGCTAATACCGCATAATGTCGCAAGACCAAAGTGGGGGACCTTCGGGCC TCATGCCATCAGATGTGCCCAGATGGGATTAGCTAGTAGGTGGGGTAACGGCTCACCTAG GCGACGATCCCTAGCTGGTCTGAGAGGATGACCAGCCACACTGGAACTGAGACACGGTCC AGACTCCTACGGGAGGCAGCAGTGGGGAATATTGCACAATGGGCGCAAGCCTGATGCAGC CATGCCGCGTGTATGAAGAAGGCCTTCGGGTTGTAAAGTACTTTCAGCGGGGAGGAAGGC GATAAGGTTAATAACCTTGTCGATTGACGTTAC…
PMB441	OTU441	Pantoea	AGTGGCGGACGGGTGAGTAATGTCTGGGAAACTGCCCGGTGGAGGGGGATAACTACTGGA AACGGTAGCTAATACCGCATAACGTCTTCGGACCAAAGTGGGGGATCTTCGGACCTCACG CCACCGGATGTGCCCAGATGGGATTAGCTAGTAGGTGGGGTAACGGCTCACCTAGGCGAC GATCCCTAGCTGGTCTGAGAGGATGACCAGCCACACTGGAACTGAGACACGGTCCAGACT CCTACGGGAGGCAGCAGTGGGGAATATTGCACAATGGGCGCAAGCCTGATGCAGCCATGC CGCGTGTATGAAGAAGGCCTTCGGGTTGTAAAGTACTTTCAGCGGGGAGGAAGGCGGTGA GGTTAATAACCTCGCCGATTGACGTTACCCGCA…
PMB442	OTU442	Providencia	CGCTGACGAGCGGCGGACGGGTGAGTAATGTATGGGGATCTGCCCGATAGAGGGGGATAA CTACTGGAAACGGTAGCTAATACCGCATAATCTCTCAGGAGCAAAGCAGGGGAACTTCGG TCCTTGCGCTATCGGATGAACCCATATGGGATTAGCTAGTAGGTGAGGTAATGGCTCACC TAGGCGACGATCCCTAGCTGGTCTGAGAGGATGATCAGCCACACTGGGACTGAGACACGG CCCAGACTCCTACGGGAGGCAGCAGTGGGGAATATTGCACAATGGGCGCAAGCCTGATGC AGCCATGCCGCGTGTATGAAGAAGGCCCTAGGGTTGTAAAGTACTTTCAGTCGGGAGGAA GGCGTTGATGCTAATATCATCAACGATTGACGT…
PMB443	OTU443	Providencia	GACGAGCGGCGGACGGGTGAGTAATGTATGGGGATCTGCCCGATAGAGGGGGATAACTAC TGGAAACGGTAGCTAATACCGCATAATCTCTTAGGAGCAAAGCAGGGGAACTTCGGTCCT TGCGCTATCGGATGAACCCATATGGGATTAGCTAGTTGGTGAGGTAATGGCTCACCAAGG CGACGATCCCTAGCTGGTCTGAGAGGATGATCAGCCACACTGGGACTGAGACACGGCCCA GACTCCTACGGGAGGCAGCAGTGGGGAATATTGCACAATGGGCGCAAGCCTGATGCAGCC ATGCCGCGTGTATGAAGAAGGCCCTAGGGTTGTAAAGTACTTTCAGTCGGGAGGAAGGCG TTGATGCTAATATCATCAACGATTGACGTTACC…
PMB444	OTU444	Providencia	TCGCTGACGAGCGGCGGACGGGTGAGTAATGTATGGGGATCTGCCCGATAGAGGGGGATA ACTACTGGAAACGGTGGCTAATACCGCATAATCTCTTAGGAGCAAAGCAGGGGAACTTCG GTCCTTGCGCTATCGGATGAACCCATATGGGATTAGCTAGTAGGTGGGGTAATGGCTCAC CTAGGCGACGATCCCTAGCTGGTCTGAGAGGATGATCAGCCACACTGGGACTGAGACACG GCCCAGACTCCTACGGGAGGCAGCAGTGGGGAATATTGCACAATGGGCGCAAGCCTGATG CAGCCATGCCGCGTGTATGAAGAAGGCCCTAGGGTTGTAAAGTACTTTCAGTCGGGAGGA AGGCGTTGATGCTAATATCATCAACGATTGACG…
PMB445	OTU445	Serratia	GACGAGCGGCGGACGGGTGAGTAATGTCTGGGAAACTGCCTGATGGAGGGGGATAACTAC TGCGAAACGGTAGCTAATACCGCATAACGTCACAAGACCAAAGAGGGGGACCTTCGGGCC TCTTGCCATCAGATGTGCCCAGATGGGATTAGCTAGTAGGTGGGGTAATGGCTCACCTAG GCGACGATCCCTAGCTGGTCTGAGAGGATGACCAGCCACACTGGAACTGAGACACGGTCC AGACTCCTACGGGAGGCAGCAGTGGGGAATATTGCACAATGGGCGCAAGCCTGATGCAGC CATGCCGCGTGTGTGAAGAAGGCCTTCGGGTTGTAAAGCACTTTCAGCGAGGAGGAAGGT GGTGAACTTAATACGTTCATCAATTGACGTTAC…
PMB446	OTU446	Ignatzschineria	GGCGAGTGGCGGACGGGTGAGTAATGCATAGGAATCTACCTTTTAGTCTAGGATAACTAC CCGAAAGGGTGGCTAATACTGGATGTGGACTACGGTTTAAAGCAGGGGACCTTCGGGCCT TGCGCTAAGAGATGAGCCTATGTGGGATTAGCTAGTTGGTGAGGTAATGGCTCACCAAGG CGACGATCTCTAGCTGGTTTGAGAGGATGATCAGCCACACTGGGACTGAGACACGGCCCA GACTCCTACGGGAGGCAGCAGTGGGGAATATTGGACAATGGGGGAAACCCTGATCCAGCA ATACCGCGTGTGTGAAGAAGGCCCTAGGGTTGTAAAGCACTTTTGTTAGGGAGAACGGGT CTTACTATTAATACTAGTAGGATTTGATGTTAC…
PMB447	OTU447	Ignatzschineria	GTGGCGAGTGGCGGACGGGTGAGTAATGCATAGGAATCTACCTTTTAGTCTAGGATAACT ACCCGAAAGGGTGGCTAATACTGGATGTGGACTACGGTTTAAAGCAGGGGACCTTCGGGC CTTGCGCTAAGAGATGAGCCTATGTGGGATTAGCTAGTTGGTGAGGTAATGGCTCACCAA GGCGACGATCTCTAGCTGGTTTGAGAGGATGATCAGCCACACTGGGACTGAGACACGGCC CACACTCCTACGGGAGGCAGCAGTGGGGAATATTGGACAATGGGGGAAACCCTGATCCAG CAATACCGCGTGTGTGAAGAAGGCCCTAGGGTTGTAAAGCACTTTTGTTAGGGAGAACGG GTCTTACTATTAATACTAGTAGGATTTGATGTT…
PMB448	OTU448	Acinetobacter	GGACGGGTGAGTAATGCTTAGGAATCTGCCTATTAGTGGGGGACAACATCTCGAAAGGGA TGCTAATACCGCATACGTCCTACGGGAGAAAGCAGGGGACCTTCGGGCCTTGCGCTAATA GATGAGCCTAAGTCGGATTAGCTAGTTGGTGGGGTAAAGGCCTACCAAGGCGACGATCTG TAGCGGGTCTGAGAGGATGATCCGCCACACTGGGACTGAGACACGGCCCAGACTCCTACG GGAGGCAGCAGTGGGGAATATTGGACAATGGGGGGAACCCTGATCCAGCCATGCCGCGTG TGTGAAGAAGGCCTTTTGGTTGTAAAGCACTTTAAGCGAGGAGGAGGCTACCGAGATTAA TACTCTTGGATAGTGGACGTTACTCGCAGAATA…
PMB449	OTU449	Psychrobacter	GGTGAGTAATACTTAGGAATCTACCTAGTAGTGGGGGATAGCTCGGGGAAACTCGAATTA ATACCGCATACGACCTACGGGAGAAAGGGGGCAACTTGTTGCTCTCGCTATTAGATGAGC CTAAGTCGGATTAGCTAGATGGTGGGGTAAAGGCCTACCATGGCGACGATCTGTAGCTGG TCTGAGAGGATGATCAGCCACACCGGGACTGAGACACGGCCCGGACTCCTACGGGAGGCA GCAGTGGGGAATATTGGACAATGGGGGCAACCCTGATCCAGCCATGCCGCGTGTGTGAAG AAGGCCTTTTGGTTGTAAAGCACTTTAAGCAGTGAAGAAGACTCCATGGTTAATACCCAT GGACGATGACATTAGCTGCAGAATAAGCACCGG…
PMB450	OTU450	Pseudomonas	CAGCGGCGGACGGGTGAGTAATGCCTAGGAATCTGCCTAGTAGTGGGGGACAACGTTTCG AAAGGAACGCTAATACCGCATACGTCCTACGGGAGAAAGTGGGGGATCTTCGGACCTCAC GCTATTAGATGAGCCTAGGTCGGATTAGCTAGTTGGTAGGGTAAAGGCCTACCAAGGCGA CGATCCGTAACTGGTCTGAGAGGATGATCAGTCACACTGGAACTGAGACACGGTCCAGAC TCCTACGGGAGGCAGCAGTGGGGAATATTGGACAATGGGCGAAAGCCTGATCCAGCCATG CCGCGTGTGTGAAGAAGGCCTTCGGGTCGTAAAGCACTTTAAGTTGGGAGGAAGGGCTCA TAGCGAATACCTGTGAGTTTTGACGTTACCAAC…
PMB451	OTU451	Pseudomonas	GGCGGACGGGTGAGTAATGCCTAGGAATCTGCCTGGTAGTGGGGGATAACGCTCGGAAAC GGACGCTAATACCGCATACGTCCTACGGGAGAAAGCAGGGGACCTTCGGGCCTTGCGCTA TCAGATGAGCCTAGGTCGGATTAGCTAGTTGGTGAGGTAATGGCTCACCAAGGCGACGAT CCGTAACTGGTCTGAGAGGATGATCAGTCACACTGGAACTGAGACACGGTCCAGACTCCT ACGGGAGGCAGCAGTGGGGAATATTGGACAATGGGCGAAAGCCTGATCCAGCCATGCCGC GTGTGTGAAGAAGGTCTTCGGATTGTAAAGCACTTTAAGTTGGGAGGAAGGGCCATTGCC TAATACGTGATGGTTTTGACGTTACCGACAGAA…
PMB452	OTU452	Lysobacter	AGCGGCGGACGGGTGAGGAATGCATCGGAATCTGCCTTTTTGTGGGGGATAACGTAGGGA AACTTACGCTAATACCGCATACGTCCTACGGGAGAAAGTGGGGGACCTTCGGGCCTCACG CAGAAAGATGAGCCGATGCCGGATTAGCTAGTTGGCGGGGTAAAGGCCCACCAAGGCGAC GATCCGTAGCTGGTCTGAGAGGATGATCAGCCACACTGGAACTGAGACACGGTCCAGACT CCTACGGGAGGCAGCAGTGGGGAATATTGGACAATGGGCGCAAGCCTGATCCAGCCATGC CGCGTGAGTGAAGAAGGCCTTCGGGTTGTAAAGCTCTTTTGTTGGGGAAGAAAAGCACGG GATTAATACTCCTGTGTTCTGACGGTACCCAAA…
PMB453	OTU453	Stenotrophomonas	TGGGTGGCGAGTGGCGGACGGGTGAGGAATGCATCGGAATCTACTCTGTCGTGGGGGATA ACGTATGGAAACTTACGCTAATACCGCATACGACCTACGGGTGAAAGCAGGGGATCTTCG GACCTTGCGCGATTGAATGAGCCGATGTCGGATTAGCTAGTTGGCGGGGTAAAGGCCCAC CAAGGCGACGATCCGTAGCTGGTCTGAGAGGATGATCAGCCACACTGGAACTGAGACACG GTCCAGACTCCTACGGGAGGCAGCAGTGGGGAATATTGGACAATGGGCGCAAGCCTGATC CAGCCATACCGCGTGGGTGAAGAAGGCCTTCGGGTTGTAAAGCCCTTTTGTTGGGAAAGA AATCCAGCTGGCTAATACCCGGTTGGGATGACG…
PMB454	OTU454	Microbacterium	GTGGATCAGTGGCGAACGGGTGAGTAACACGTGAGCAACCTGCCCTGGACTCTGGGATAA GCGCTGGAAACGGTGTCTAATACTGGATATGAGGCGTGATCGCATGGTCATGTTTGGAAA GATTTTTCGGTCTGGGATGGGCTCGCGGCCTATCAGCTTGTTGGTGAGGTAATGGCTCAC CAAGGCGTCGACGGGTAGCCGGCCTGAGAGGGTGACCGGCCACACTGGGACTGAGACACG GCCCAGACTCCTACGGGAGGCAGCAGTGGGGAATATTGCACAATGGGCGCAAGCCTGATG CAGCAACGCCGCGTGAGGGATGACGGCCTTCGGGTTGTAAACCTCTTTTAGCAGGGAAGA AGCGTGAGTGACGGTACCTGCAGAAAAAGCGCC…
PMB455	OTU455	Streptomyces	TAGTGGCGAACGGGTGAGTAACACGTGGGCAATCTGCCCTTCACTCTGGGACAAGCCCTG GAAACGGGGTCTAATACCGGATAATACTCCTGCCTGCATGGGTGGGGGTTGAAAGCTCCG GCGGTGAAGGATGAGCCCGCGGCCTATCAGCTTGTTGGTGGGGTAATGGCCTACCAAGGC GACGACGGGTAGCCGGCCTGAGAGGGCGACCGGCCACACTGGGACTGAGACACGGCCCAG ACTCCTACGGGAGGCAGCAGTGGGGAATATTGCACAATGGGCGAAAGCCTGATGCAGCGA CGCCGCGTGAGGGATGACGGCCTTCGGGTTGTAAACCTCTTTCAGCAGGGAAGAAGCGCA AGTGACGGTACCTGCAGAAGAAGCGCCGGCTAA…
PMF1	OTU456	Cladosporium	GGGCCTTCGGTGACCGGTCTACCACCGGGAGTTCATAACCCTTTGTTGTCCGACTCTGTT GCCTCCGGGGCGACCCTGCCTTCGGGCGGGGGCTCCGGGTGGACACTTCAAACTCTTGCG TAACTTTGCAGTCTGAGTAAACTTAATTAATAAATTAAAACTTTTAACAACGGATCTCTT GGTTCTGGCATCGATGAAGAACGCAGCGAAATGCGATAAGTAATGTGAATTGCAGAATTC AGTGAATCATCGAATCTTTGAACGCACATTGCGCCCCCTGGTATTCCGGGGGGCATGCCT GTTCGAGCGTCATTTCACCACTCAAGCCTCGCTTGGTATTGGGCAACGCGGTCCGCCGCG TGCCTCAAATCGACCGGCTGGGTCTTCTGTCCC…
PMF2	OTU457	Cladosporium	ACGGGCTCGGTGACCCGGCTACGGCCGGGATGTTCATAACCCTTTGTTGTCCGACTCTGT TGCCTCCGGGGCGACCCTGCCTTCGGGCGGGGGCTCCGGGTGGACACTTCAAACTCTTGC GTAACTTTGCAGTCTGAGTAAACTTAATTAATAAATTAAAACTTTTAACAACGGATCTCT TGGTTCTGGCATCGATGAAGAACGCAGCGAAATGCGATAAGTAATGTGAATTGCAGAATT CAGTGAATCATCGAATCTTTGAACGCACATTGCGCCCCCTGGTATTCCGGGGGGCATGCC TGTTCGAGCGTCATTTCACCACTCAAGCCTCGCTTGGTATTGGGCAACGCGGTCCGCCGC GTGCCTCAAATCGTCCGGCTGGGTCTTCTGTCC…
PMF3	OTU458	Cladosporium	GGGGGAATTTAGCGACCGGCTCGGCCGGGATGTTCATAACCCTTTGTTGTCCGACTCTGT TGCCTCCGGGGCGACCCTGCCTTCGGGCGGGGGCTCCGGGTGGACACTTCAAACTCTTGC GTAACTTTGCAGTCTGAGTAAACTTAATTAATAAATTAAAACTTTTAACAACGGATCTCT TGGTTCTGGCATCGATGAAGAACGCAGCGAAATGCGATAAGTAATGTGAATTGCAGAATT CAGTGAATCATCGAATCTTTGAACGCACATTGCGCCCCCTGGTATTCCGGGGGGCATGCC TGTTCGAGCGTCATTTCACCACTCAAGCCTCGCTTGGTATTGGGCAACGCGGTCCGCCGC GTGCCTCAAACCGTCCGGCTGGGTCTTCTGTCC…
PMF4	OTU459	Cladosporium	TTGGGCTCGTGACCGGCTACGGCCGGGAGTTCATAACCCTTTGTTGTCCGACTCTGTTGC CTCCGGGGCGACCCTGCCTTCGGGCGGGGGCTCCGGGTGGACACTTCAAACTCTTGCGTA ACTTTGCAGTCTGAGTAAACTTAATTAATAAATTAAAACTTTTAACAACGGATCTCTTGG TTCTGGCATCGATGAAGAACGCAGCGAAATGCGATAAGTAATGTGAATTGCAGAATTCAG TGAATCATCGAATCTTTGAACGCACATTGCGCCCCCTGGTATTCCGGGGGGCATGCCTGT TCGAGCGTCATTTCACCACTCAAGCCTCGCTTGGTATTGGGCAACGCGGTCCGCCGCGTG CCTCAAATCGTCCGGCTGGGTCTTCTGTCCCCT…
PMF5	OTU460	Pithomyces	GGGGTCTTTCGGTTTCACAGTGTGTGCTGCGGCCCCGAGGTGAGGCAACGAGCCTTCGGG AGGTCTGGGGTCCGCCCCTTCACGCGCACGCGTCTGCCATCCTTACTTTACGAGCACCTT CTGTTCTCCCTCGGCATGCGTCCTGCGCTGCCGTTGGAATTACAAAACTCTTTTTTGCAT CTAGCATTACCTGTTCCGACAATAACAATCGTTACAACTTTCAACAATGGATCTCTTGGC TCTGGCATCGATGAAGAACGCAGCGAAATGCGATAAGTAGTGTGAATTGCAGAATTCAGT GAATCATCGAATCTTTGAACGCACATTGCGCCCCTCGGTATTCCGTGGGGCATGCCTGTT CGAGCGTCATCTACACCCTCAAGCTCTGCTTGG…
PMF6	OTU461	Didymella	GTGGCCCGCTAGAGTGTAGGCTTTGCCTGCTATCTCTTACCCATGTCTTTTGAGTACCTT ACGTTTCCTCGGCGGGTCCGCCCGCCGATTGGACAATTTAAACCATTTGCAGTTGCAATC AGCGTCTGAAAAAACTTAATAGTTACAACTTTCAACAACGGATCTCTTGGTTCTGGCATC GATGAAGAACGCAGCGAAATGCGATAAGTAGTGTGAATTGCAGAATTCAGTGAATCATCG AATCTTTGAACGCACATTGCGCCCCTTGGTATTCCATGGGGCATGCCTGTTCGAGCGTCA TTTGTACCTTCAAGCTCTGCTTGGTGTTGGGTGTTTGTCTCGCCTCTGCGTGTAGACTCG CCTCAAAACAATTGGCAGCCGGCGTATTGATTT…
PMF7	OTU462	Didymella	GGGGCTCTAGAGTTGTAGACTTCGGTCTGCTACCTCTTACCCATGTCTTTTGAGTACCTT CGTTTCCTCGGCGGGTCCGCCCGCCGATTGGACAACATTCAAACCCTTTGCAGTTGCAAT CAGCGTCTGAAAAAACATAATAGTTACAACTTTCAACAACGGATCTCTTGGTTCTGGCAT CGATGAAGAACGCAGCGAAATGCGATAAGTAGTGTGAATTGCAGAATTCAGTGAATCATC GAATCTTTGAACGCACATTGCGCCCCTTGGTATTCCATGGGGCATGCCTGTTCGAGCGTC ATTTGTACCTTCAAGCTCTGCTTGGTGTTGGGTGTTTGTCTCGCCTCCGCGTGTAGACTC GCCTTAAAACAATTGGCAGCCGGCGTATTGATT…
PMF8	OTU463	Didymella	GGGGTTTTCTAGAGTTGTAGACTTCGGTCTGCTACCTCTTACCCATGTCTTTTGAGTACC TTCGTTTCCTCGGCGGGTCCGCCCGCCGATTGGACAACATTCAAACCCTTTGCAGTTGCA ATCAGCGTCTGAAAAAACATAATAGTTACAACTTTCAACAACGGATCTCTTGGTTCTGGC ATCGATGAAGAACGCAGCGAAATGCGATAAGTAGTGTGAATTGCAGAATTCAGTGAATCA TCGAATCTTTGAACGCACATTGCGCCCCTTGGTATTCCATGGGGCATGCCTGTTCGAGCG TCATTTGTACCTTCAAGCTCTGCTTGGTGTTGGGTGTTTTGTCTCGCCTCTGCGTGTAGA CTCGCCTTAAAACAATTGGCAGCCGGCGTATTG…
PMF9	OTU464	Epicoccum	GGGTTTCCTGGGCACGTTGACTTCGGTCTGCTACCTCTTACCCATGTCTTTTGAGTACCT TCGTTTCCTCGGCGGGTCCGCCCGCCGATTGGACAACATTCAAACCCTTTGCAGTTGCAA TCAGCGTCTGAAAAAACATAATAGTTACAACTTTCAACAACGGATCTCTTGGTTCTGGCA TCGATGAAGAACGCAGCGAAATGCGATAAGTAGTGTGAATTGCAGAATTCAGTGAATCAT CGAATCTTTGAACGCACATTGCGCCCCTTGGTATTCCATGGGGCATGCCTGTTCGAGCGT CATTTGTACCTTCAAGCTCTGCTTGGTGTTGGGTGTTTTGTCTCGCCTCTGCGTGTAGAC TCGCCTTAAAACAATTGGCAGCCGGCGTATTGA…
PMF10	OTU465	Epicoccum	GGGGGATTCTAGAGTGTAGGCTTTGCCTGCTATCTCTTACCCATGTCTTTTGAGTACCTT ACGTTTCCTCGGTGGGTTCGCCCACCGATTGGACAAACTTAAACCCTTTGCAGTTGAAAT CAGCGTCTGAAAAAACTTAATAGTTACAACTTTCAACAACGGATCTCTTGGTTCTGGCAT CGATGAAGAACGCAGCGAAATGCGATAAGTAGTGTGAATTGCAGAATTCAGTGAATCATC GAATCTTTGAACGCACATTGCGCCCCTTGGTATTCCATGGGGCATGCCTGTTCGAGCGTC ATTTGTACCTTCAAGCTCTGCTTGGTGTTGGGTGTTTGTCTCCTGTAGACTCGCCTTAAA ACAATTGGCAGCCGGCGTATTGATTTCGGAGCG…
PMF11	OTU466	Leptosphaerulina	TTGGACCTGGCTATCTCTTACCCATGTCTTTTGAGTACTTACGTTTCCTCGGCGGGTCCG CCCGCCGATTGGACAATTTAAACCATTTGCAGTTGCAATCAGCGTCTGAAAAACTTTAAT AGTTACAACTTTCAACAACGGATCTCTTGGTTCTGGCATCGATGAAGAACGCAGCGAAAT GCGATAAGTAGTGTGAATTGCAGAATTCAGTGAATCATCGAATCTTTGAACGCACATTGC GCCCCTTGGTATTCCATGGGGCATGCCTGTTCGAGCGTCATTTGTACCTTCAAGCTTTGC TTGGTGTTGGGTGTTTGTCTCGCCTCTGCGTGTAGACTCGCCTTAAAACAATTGGCAGCC GGCGTATTGATTTCGGAGCGCAGTACATCTCGC…
PMF12	OTU467	Phoma	ACAAGAGGTGTAGGCTTTGCCTGCTATCTCTTACCCATGTCTTTTAAGTACCTTCGTTTC CTCGGCGGGTTCGCCCGCCGATTGGACAATTTAAACCATTTGCAGTTGCAATCAGCGTCT GAAAAAACTTAATAGTTACAACTTTCAACAACGGATCTCTTGGTTCTGGCATCGATGAAG AACGCAGCGAAATGCGATAAGTAGTGTGAATTGCAGAATTCAGTGAATCATCGAATCTTT GAACGCACATTGCGCCCCTTGGTATTCCATGGGGCATGCCTGTTCGAGCGTCATTTGTAC CTTCAAGCTCTGCTTGGTGTTGGGTGTTTGTCTCGCCTCTGCGTGTAGACTCGCCTCAAA ACAATTGGCAGCCGGCGTATTGATTTCGGAGCG…
PMF13	OTU468	Pseudopithomyces	GGCATTCCGATTAACGTGTGTGATGCGGCCGCCGAGGTGAATAGCCTCTGGTTGGTATGG GGTTCGCCCCTTCACGCTCACGCGTCTGCCATCCTTACTTTACGAGCACCTTCTGTTCTC CCTCGGCAAGGGCCTCGCCCTGCCGTTGGAACTACAAAACTCTTTTTTGCATCTAGCATT ACCTGTTCCGACAAAAACAATCGTTTACAACTTTCAACAATGGATCTCTTGGCTCTGGCA TCGATGAAGAACGCAGCGAAATGCGATAAGTAGTGTGAATTGCAGAATTCAGTGAATCAT CGAATCTTTGAACGCACATTGCGCCCCTCGGTATTCCGTGGGGCATGCCTGTTCGAGCGT CATCTACACCCTCAAGCTCTGCTTGGTGTTGGG…
PMF14	OTU469	Periconia	GGGGCTTTCCTATGTTGTAGTATTGAGCGCCCCACGGCGCTCCTACACTTCACCCTTTGC CTATACGTACCTTATAGCTTCCTCGGCAGGCTCGCCTGCCGCTAGGAACCAACCAAACCC TTTGCATTATACATGAAAACTTCTGATACAAACCTAAATTATCACAACTTTCAACAATGG ATCTCTTGGTTCTGGCATCGATGAAGAACGCAGCGAAATGCGATAAGTAGTGTGAATTGC AGAATTCAGTGAATCATCGAATCTTTGAACGCACATTGCGCCCCTCGGTATTCCGTGGGG CATGCCTGTTCGAGCGTCATTTACACCCTCAAGCTACGCTTGGTGTTGGGCGTCTGTCCC GCCTCTGTGCGCGGACTCGCCTCAAAGTCATTG…
PMF15	OTU470	Periconia	GGTTTCCAGGGTTTCCTGGCCTCGAGCTTCGGCGGAGGGGGCTACAGCCTGACTTTATAC CCACCCTTTGCCTATGTGTACCCCTATTGCTTCCCTCGGCGGGTTCGCCCGCCGACAGGA ACCAACTAAACCCTTTGCATTATACATTTAACACTTCCGATACAAAACTAAATTATTACA ACTTTTAACAATGGATCTCTTGGTTCTGGCATCGATGAAGAACGCAGCGAAATGCGATAA GTAGTGTGAATTGCAGAATTCAGTGAATCATCGAATCTTTGAACGCACATTGCGCCCCTC GGTATTCCGTGGGGCATGCCTGTTCGAGCGTCATTTACACCCTCAAGCTATGCTTGGTGT TGGGCGTCTGTCCCGCCTCCGTGCGCGGACTCG…
PMF16	OTU471	Alternaria	TGGGATTACAATTGATGCGGGCTGGACCTCTCGGGGTTACAGCCTTGCTGAATTATTCAC CCTTGTCTTTTGCGTACTTCTTGTTTCCTTGGTGGGTTCGCCCACCACTAGGACAAACAT AAACCTTTTGTAATTGCAATCAGCGTCAGTAACAAATTAATAATTACAACTTTCAACAAC GGATCTCTTGGTTCTGGCATCGATGAAGAACGCAGCGAAATGCGATAAGTAGTGTGAATT GCAGAATTCAGTGAATCATCGAATCTTTGAACGCACATTGCGCCCTTTGGTATTCCAAAG GGCATGCCTGTTCGAGCGTCATTTGTACCCTCAAGCTTTGCTTGGTGTTGGGCGTCTTGT CTCTAGCTTTGCTGGAGACTCGCCTTAAAGTAA…
PMF17	OTU472	Alternaria	AGGGGCTTCAAAATGATGCGGGCTGGACCTCTCGGGGTTACAGCCTTGCTGAATTATTCA CCCTTGTCTTTTGCGTACTTCTTGTTTCCTTGGTGGGTTCGCCCACCACTAGGACAAACA TAAACCTTTTGTAATTGCAATCAGCGTCAGTAACAAATTAATAATTACAACTTTCAACAA CGGATCTCTTGGTTCTGGCATCGATGAAGAACGCAGCGAAATGCGATAAGTAGTGTGAAT TGCAGAATTCAGTGAATCATCGAATCTTTGAACGCACATTGCGCCCTTTGGTATTCCAAA GGGCATGCCTGTTCGAGCGTCATTTGTACCCTCAAGCTTTGCTTGGTGTTGGGCGTCTTG TCTCTAGCTTTGCTGGAGACTCGCCTTAAAGTA…
PMF18	OTU473	Alternaria	GCGGGCTCGAGCATTCAACTCCCACCCTTTGTGACCATATCGTCGTTGCCTCGGCGTGAG CGGCAGCTACCCTGGAGTAGTTACCCTGTAGTAGCTGGGAGCACCTACCCTGTAGGAGCT ACCCTGTAGCTAGAGGGCATCTACCCTGGAGCTGCAAACAACGCCCGCCGGAGGACCACT AAACTCTTGTTTTTACCATGTATTTCTGAATGCTTCAACTATAAATAGTTAAAACTTTCA ACAACGGATCTCTTGGTTCTGGCATCGATGAAGAACGCAGCGAAATGCGATAAGTAATGT GAATTGCAGAATTCAGTGAATCATCGAATCTTTGAACGCATATTGCGCCCATTAGTATTC TAGTGGGCATGCCTATTCGAGCGTCATTTCAAC…
PMF19	OTU474	Alternaria	GGGGGATTCCAATTGATGCGGGCTGGACCTCTCGGGGTTACAGCCTTGCTGAATTATTCA CCCTTGTCTTTTGCGTACTTCTTGTTTCCTTGGTGGGTTCGCCCACCACTAGGACAAACA TAAACCTTTTGTAATTGCAATCAGCGTCAGTAACAAATTAATAATTACAACTTTCAACAA CGGATCTCTTGGTTCTGGCATCGATGAAGAACGCAGCGAAATGCGATAAGTAGTGTGAAT TGCAGAATTCAGTGAATCATCGAATCTTTGAACGCACATTGCGCCCTTTGGTATTCCAAA GGGCATGCCTGTTCGAGCGTCATTTGTACCCTCAAGCTTTGCTTGGTGTTGGGCGTCTTG TCTCTAGCTTTGCTGGAGACTCGCCTTAAAGTA…
PMF20	OTU475	Curvularia	GGGGGCTTCATTAAATATGAAGGCCCTTCAACCGGCTGGATATTTTTATTCACCCTTGTC TTTTGCGCACTTGTTGTTTCCTGGGCGGGTTCGCTCGCCACCAGGACCACATTATAAACC TTTTTTTGTTAATGCAATCAGCGTCAGTATAACAAATGTAAATCATTTACAACTTTCAAC AACGGATCTCTTGGTTCTGGCATCGATGAAGAACGCAGCGAAATGCGATACGTAGTGTGA ATTGCAGAATTCAGTGAATCATCGAATCTTTGAACGCACATTGCGCCCTTTGGTATTCCA AAGGGCATGCCTGTTCGAGCGTCATTTGTACCCTCAAGCTTTGCTTGGTGTTGGGCGTTG TTTGTCTTTGGTCCGCCCAAAGACTCGCCTTAA…
PMF21	OTU476	Torula	CCCCGGATAACTTTCGCTGGATGCGGCGGAGGGCCAGCGCCCCCGAGCCAACACGTTCTA CCCTGCCTTTTGTATACCCGCAACTCCTCCCCGGCCCCCGGGCCGGGATGGCGAAACAGT GAACCTTGCAGTTTACAGTCAATTCAGTACTCTTGTAACATAAATTACAACTTTCAACAA TGGATCTCTTGGCTCTGGCATCGATGAAGAACGCAGCGAAATGCGATAAGTAGTGTGAAT TGCAGAATTCAGCGAATCATCGAATCTTTGAACGCACATTGCGCCCTTCGGTTATTCCTT AGGGCATGCCTGTTCGAGCGTCATTTCAACCTTCAAGCACGGCTTGGTGTTGGGCGCTGT CCCGCCTACGCGCGAGGACTCGCCCCAAATCAA…
PMF22	OTU477	Torula	GAATTAGAAATGAAGGGCGAAGGGGCCCCAAAGGCCCCGGGACCGACACGTTCTACCCTG TCCTTTAGATACCTCTACCTCCTCCCCGGCCAAGCGCCGGGCTGGCTACTTGAAAAAACC TTGCAGTTTACAGTCAATTCAGTACAAAAACAAAACAAAATTACAACTTTCAACAATGGA TCTCTTGGCTCTGGCATCGATGAAGAACGCAGCGAAATGCGATAAGTAGTGTGAATTGCA GAATTCAGCGAATCATCGAATCTTTGAACGCACATTGCGCCCTTCGGTTATTCCTTAGGG CATGCCTGTTCGAGCGTCATTTCAACCTTCAAGCCCCGCTTGGTGTTGGGCGCTGTCCCG CCTCTGCGCGAGGACTCGCCCCAAATGAATTGG…
PMF23	OTU478	Aspergillus	CTTCGGCGGGCCCGCCGCTTGTCGGCCGCCGGGGGGGCGCCTCTGCCCCCCGGGCCCGTG CCCGCCGGAGACCCCAACACGAACACTGTCTGAAAGCGTGCAGTCTGAGTTGATTGAATG CAATCAGTTAAAACTTTCAACAATGGATCTCTTGGTTCCGGCATCGATGAAGAACGCAGC GAAATGCGATAACTAATGTGAATTGCAGAATTCAGTGAATCATCGAGTCTTTGAACGCAC ATTGCGCCCCCTGGTATTCCGGGGGGCATGCCTGTCCGAGCGTCATTGCTGCCCTCAAGC CCGGCTTGTGTGTTGGGTCGCCGTCCCCCTCTCCGGGGGGACGGGCCCGAAAGGCAGCGG CGGCACCGCGTCCGATCCTCGAGCGTATGGGGC…
PMF24	OTU479	Aspergillus	GGGATTTCGGAGTGCGGGTCTTTGGGCACCTCCCATCCGTGTCTATTGTACCCTGTTGCT TCGGCGGGCCCGCCGCTTGTCGGCCGCCGGGGGGGCGCCTCTGCCCCCCGGGCCCGTGCC CGCCGGAGACCCCAACACGAACACTGTCTGAAAGCGTGCAGTCTGAGTTGATTGAATGCA ATCAGTTAAAACTTTCAACAATGGATCTCTTGGTTCCGGCATCGATGAAGAACGCAGCGA AATGCGATAACTAATGTGAATTGCAGAATTCAGTGAATCATCGAGTCTTTGAACGCACAT TGCGCCCCCTGGTATTCCGGGGGGCATGCCTGTCCGAGCGTCATTGCTGCCCTCAAGCCC GGCTTGTGTGTTGGGTCGCCGTCCCCCTCTCCG…
PMF25	OTU480	Aspergillus	GAGGGATTTCGGGAAGTTTTGGGTTCTAGCGAGCCCAACCTCCCACCCGTGTTTACTGTA CCTTAGTTGCTTCGGCGGGCCCGCCATTCGTGGCCGCCGGGGGCTCTCAGCCCCGGGCCC GCGCCCGCCGGAGACACCACGAACTCTGTCTGATCTAGTGAAGTCTGAGTTGATTGTATC GCAATCAGTTAAAACTTTCAACAATGGATCTCTTGGTTCCGGCATCGATGAAGAACGCAG CGAAATGCGATAACTAGTGTGAATTGCAGAATTCCGTGAATCATCGAGTCTTTGAACGCA CATTGCGCCCCCTGGTATTCCGGGGGGCATGCCTGTCCGAGCGTCATTGCTGCCCATCAA GCACGGCTTGTGTGTTGGGTCGTCGTCCCCTCT…
PMF26	OTU481	Aspergillus	CTTCGGGAGTGTTACGGTTCTAGCGAGCCCAACCTCCCACCCGTGTTTACTGTACCTTAG TTGCTTCGGCGGGCCCGCCATTCATGGCCGCCGGGGGCTCTCAGCCCCGGGCCCGCGCCC GCCGGAGACACCACGAACTCTGTCTGATCTAGTGAAGTCTGAGTTGATTGTATCGCAATC AGTTAAAACTTTCAACAATGGATCTCTTGGTTCCGGCATCGATGAAGAACGCAGCGAAAT GCGATAACTAGTGTGAATTGCAGAATTCCGTGAATCATCGAGTCTTTGAACGCACATTGC GCCCCCTGGTATTCCGGGGGGCATGCCTGTCCGAGCGTCATTGCTGCCCATCAAGCACGG CTTGTGTGTTGGGTCGTCGTCCCCTCTCCGGGG…
PMF27	OTU482	Aspergillus	GTTCCTCGAGTGAGTCCTCGTGGCCACCTCCCACCCGTGACTACTGTACCACTGTTGCTT CCGGCGGGCCCGCCAGCGTCCGCTGGCCGCCGGGGGGCTTCTGCCCCCGGGCCCGTGCCC GCCGGAGACCCCAACACGAACACTGTTTCTGAAAGCCTGTATGAATCCGATTCTTTGTAA TCAGTTAAAACTTTCAACAATGGATCTCTTGGTTCCGGCATCGATGAAGAACGCAGCGAA ATGCGATAACTAATGTGAATTGCAGAATTCAGTGAATCATCGAGTCTTTGAACGCACATT GCGCCCCCTGGTATTCCGGGGGGCATGCCTGTCCGAGCGTCATTACTGCCCTCAAGCCCG GCTTGTATTGGGTCCTCGTCCCCCTCCCCGGGG…
PMF28	OTU483	Aspergillus	GGGGTTTCGGGAGCGTAGGGTTCTAGCGAGCCCACCTCCCACCCGTGTTTACTGTACCTT AGTTGCTTCGGGGGGCCCGCCATTCATGGCCGCCGGGGGCTCTCAGCCCCGGGCCCGCGC CCGCCGGAGACACCACGAACTCTGTCTGATCTAGTGAAGTCTGAGTTGATTGTATCGCAA TCAGTTAAAACTTTCAACAATGGATCTCTTGGTTCCGGCATCGATGAAGAACGCAGCGAA ATGCGATAACTAGTGTGAATTGCAGAATTCCGTGAATCATCGAGTCTTTGAACGCACATT GCGCCCCCTGGTATTCCGGGGGGCATGCCTGTCCGAGCGTCATTGCTGCCCATCAAGCAC GGCTTGTGTGTTGGGTCGTCGTCCCCTCTCCGG…
PMF29	OTU484	Aspergillus	GGGGCTTTCGAGTGAGGGCTCTGGGTCACCTCCCACCCGTGTTTATCGTACCTTGTTGCT TCGGCGGGCCCGCCTCACGGCCGCCGGGGGGCATCCGCCCCCGGGCCCGCGCCCGCCGAA GACACACAAACGAACTCTTGTCTGAAGATTGCAGTCTGAGTACTTGACTAAATCAGTTAA AACTTTCAACAACGGATCTCTTGGTTCCGGCATCGATGAAGAACGCAGCGAAATGCGATA AGTAATGTGAATTGCAGAATTCAGTGAATCATCGAGTCTTTGAACGCACATTGCGCCCCC TGGTATTCCGGGGGGCATGCCTGTCCGAGCGTCATTGCTGCCCTCAAGCACGGCTTGTGT GTTGGGCTCTCGCCCCCCGCTTCCGGGGGGCGG…
PMF30	OTU485	Aspergillus	CGCCCCGTGGCCCACGGGTTCGGTCGGGTCTTTGGGCCAACCTCCCATCCGTGTCTATTA TACCCTGTTGCTTCGGCGGGCCCGCCGCTTGTCGGCCGCCGGGGGGGCGCCTTTGCCCCC CGGGCCCGTGCCCGCCGGAGACCCCAACACGAACACTGTCTGAAAGCGTGCAGTCTGAGT TGATTGAATGCAATCAGTTAAAACTTTCAACAATGGATCTCTTGGTTCCGGCATCGATGA AGAACGCAGCGAAATGCGATAACTAATGTGAATTGCAGAATTCAGTGAATCATCGAGTCT TTGAACGCACATTGCGCCCCCTGGTATTCCGGGGGGCATGCCTGTCCGAGCGTCATTGCT GCCCTCAAGCCCGGCTTGTGTGTTGGGTCGCCG…
PMF31	OTU486	Aspergillus	TTTTCGGAGTGCGGGGTCTTTGGGCCAACCTCCCATCCGTGTCTATTATACCCTGTTGCT TCGGCGGGCCCGCCGCTTGTCGGCCGCCGGGGGGGCGCCTTTGCCCCCCGGGCCCGTGCC CGCCGGAGACCCCAACACGAACACTGTCTGAAAGCGTGCAGTCTGAGTTGATTGAATGCA ATCAGTTAAAACTTTCAACAATGGATCTCTTGGTTCCGGCATCGATGAAGAACGCAGCGA AATGCGATAACTAATGTGAATTGCAGAATTCAGTGAATCATCGAGTCTTTGAACGCACAT TGCGCCCCCTGGTATTCCGGGGGGCATGCCTGTCCGAGCGTCATTGCTGCCCTCAAGCCC GGCTTGTGTGTTGGGTCGCCGTCCCCCTCTCCG…
PMF32	OTU487	Aspergillus	GTATCGGACTGAGGCCTCTGGGTCACCTCCCACCCGTGTCTATCGTACCTTGTTGCTTCG GCGGGCCCGCCGTTTCGACGGCCGCCGGGGAGGCCTTGCGCCCCCGGGCCCGCGCCCGCC GAAGACCCCAACATGAACGCTGTTCTGAAAGTATGCAGTCTGAGTTGATTATCGTAATCA GTTAAAACTTTCAACAACGGATCTCTTGGTTCCGGCATCGATGAAGAACGCAGCGAAATG CGATAAGTAATGTGAATTGCAGAATTCAGTGAATCATCGAGTCTTTGAACGCACATTGCG CCCCCTGGTATTCCGGGGGGCATGCCTGTCCGAGCGTCATTGCTGCCCTCAAGCACGGCT TGTGTGTTGGGCCCCCGTCCCCCTCTCCCGGGG…
PMF33	OTU488	Aspergillus	GAATCGGAGTGCGGTCTTTGGGCACCTCCCATCCGTGTCTATTATACCCTGTTGCTTCGG CGGGCCCGCCGCTTGTCGGCCGCCGGGGGGGCGCCTTTGCCCCCCGGGCCCGTGCCCGCC GGAGACCCCAACACGAACACTGTCTGAAAGCGTGCAGTCTGAGTTGATTGAATGCAATCA GTTAAAACTTTCAACAATGGATCTCTTGGTTCCGGCATCGATGAAGAACGCAGCGAAATG CGATAACTAATGTGAATTGCAGAATTCAGTGAATCATCGAGTCTTTGAACGCACATTGCG CCCCCTGGTATTCCGGGGGGCATGCCTGTCCGAGCGTCATTGCTGCCCTCAAGCCCGGCT TGTGTGTTGGGTCGCCGTCCCCCTCTCCGGGGG…
PMF34	OTU489	Aspergillus	GATCCGAAGGGCCTGGTCCTTTGGGCTCACCTCCCATCCGTGTCTATTGTACCCTGTTGC TTCGGCGGGCCCGCCGCTTGTCGGCCGCCGGGGGGGCGCCTCTGCCCCCCGGGCCCGTGC CCGCCGGAGACCCCAACACGAACACTGTCTGAAAGCCTGCAGTCTGAGTTGATTGAATGC AATCAGTTAAAACTTTCAACAATGGATCTCTTGGTTCCGGCATCGATGAAGAACGCAGCG AAATGCGATAACTAATGTGAATTGCAGAATTCAGTGAATCATCGAGTCTTTGAACGCACA TTGCGCCCCCTGGTATTCCGGGGGGCATGCCTGTCCGAGCGTCATTGCTGCCCTCAAGCC CGGCTTGTGTGTTGGGTCGCCGTCCCCCTCTCC…
PMF35	OTU490	Aspergillus	GGGGTTCGGGTCGGGTCTTTGGGCCACCTCCCATCCGTGTCTATTATACCCTGTTGCTTC GGCGGGCCCGCCGCTTGTCGGCCGCCGGGGGGGCGCCTTTGCCCCCCGGGCCCGTGCCCG CCGGAGACCCCAACACGAACACTGTCTGAAAGCGTGCAGTCTGAGTTGATTGAATGCAAT CAGTTAAAACTTTCAACAATGGATCTCTTGGTTCCGGCATCGATGAAGAACGCAGCGAAA TGCGATAACTAATGTGAATTGCAGAATTCAGTGAATCATCGAGTCTTTGAACGCACATTG CGCCCCCTGGTATTCCGGGGGGCATGCCTGTCCGAGCGTCATTGCTGCCCTCAAGCCCGG CTTGTGTGTTGGGTCGCCGTCCCCCTCTCCGGG…
PMF36	OTU491	Aspergillus	AGGGAACGGAGGTCCTCGGGGCCCAACCTCCCACCCGTGTATACCGTACCTTGTTGCTTC GGCGGGCCCGCCGCGCAAGCGGCCGCCGGGGGGGGCGTCAAACCCCCCTCCCTAGGCGAG CGCCCGCCGGAGACACCAACGTGAACACTGTCTGAAGTTTTGTTGTCTGAGTTCGATTGT ATCGCAATCAGTTAAAACTTTCAACAATGGATCTCTTGGTTCCGGCATCGATGAAGAACG CAGCGAAATGCGATAATTAATGTGAATTGCAGAATTCAGTGAATCATCGAGTCTTTGAAC GCACATTGCACCCCCTGGTATTCCGGGGGGTATGCCTGTCCGAGCGTCATTGCTGCCCTC AAGCACGGCTTGTGTGTTGGGTCGTCGTCCCCC…
PMF37	OTU492	Aspergillus	GGGCGGCGGACGGGGTGGGGTTTAGTCGGGTCTTTGGGCCAACCTCCCATCCGTGTCTAT TATACCCTGTTGCTTCGGCGGGCCCGCCGCTTGTCGGCCGCCGGGGGGGCGCCTTTGCCC CCCGGGCCCGTGCCCGCCGGAGACCCCAACACGAACACTGTCTGAAAGCGTGCAGTCTGA GTTGATTGAATGCAATCAGTTAAAACTTTCAACAATGGATCTCTTGGTTCCGGCATCGAT GAAGAACGCAGCGAAATGCGATAACTAATGTGAATTGCAGAATTCAGTGAATCATCGAGT CTTTGAACGCACATTGCGCCCCCTGGTATTCCGGGGGGCATGCCTGTCCGAGCGTCATTG CTGCCCTCAAGCCCGGCTTGTGTGTTGGGTCGC…
PMF38	OTU493	Aspergillus	GGAATCGGGGGTGCGGGGTCTTTCGGCCGACCTCCCATCCGTGTCTATTGTACCCTGTTG CTTCGGCGGGCCCGCCGCTTGTCGGCCGCCGGGGGGGCGCCTCTGCCCCCCGGGCCCGTG CCCGCCGGAGACCCCAACACGAACACTGTCTGAAAGCGTGCAGTCTGAGTTGATTGAATG CAATCAGTTAAAACTTTCAACAATGGATCTCTTGGTTCCGGCATCGATGAAGAACGCAGC GAAATGCGATAACTAATGTGAATTGCAGAATTCAGTGAATCATCGAGTCTTTGAACGCAC ATTGCGCCCCCTGGTATTCCGGGGGGCATGCCTGTCCGAGCGTCATTGCTGCCCTCAAGC CCGGCTTGTGTGTTGGGTCGCCGTCCCCCTCTC…
PMF39	OTU494	Aspergillus	CTTCCAGAAGTGCGGGGTCTTTGGCGCCGACCTCCCATCCGTGTCTATTGTACCCTGTTG CTTCGGCGGGCCCGCCGCTTGTCGGCCGCCGGGGGGGCGCCTCTGCCCCCCGGGCCCGTG CCCGCCGGAGACCCCAACACGAACACTGTCTGAAAGCGTGCAGTCTGAGTTGATTGAATG CAATCAGTTAAAACTTTCAACAATGGATCTCTTGGTTCCGGCATCGATGAAGAACGCAGC GAAATGCGATAACTAATGTGAATTGCAGAATTCAGTGAATCATCGAGTCTTTGAACGCAC ATTGCGCCCCCTGGTATTCCGGGGGGCATGCCTGTCCGAGCGTCATTGCTGCCCTCAAGC CCGGCTTGTGTGTTGGGTCGCCGTCCCCCTCTC…
PMF40	OTU495	Aspergillus	CTGGCTGCGAGTGTAGGTTCTAGCGAGCCCACCTCCCACCCGTGTTTACTGTACCTTAGT TGCTTCGGCGGGCCCGCCGCAAGGCCGCCGGGGGGCATCCGCCCCCGGGCCCGCGCCCGC CGGAGACACCACGAACTCTGAACGATCTAGTGAAGTCTGAGTTGATTGTATCGCAATCAG TTAAAACTTTCAACAATGGATCTCTTGGTTCCGGCATCGATGAAGAACGCAGCGAAATGC GATAACTAGTGTGAATTGCAGAATTCCGTGAATCATCGAGTCTTTGAACGCACATTGCGC CCCCTGGTATTCCGGGGGGCATGCCTGTCCGAGCGTCATTGCTGCCCATCAAGCACGGCT TGTGTGTTGGGTCGTCGTCCCCCCCTCCGGGGG…
PMF41	OTU496	Aspergillus	GAATCGAAATGCTGGGTCTTCGGGGCCACCTCCCACCCGTGCTTACCGTACCCTGTTGCT TCGGCGGGCCCGCCTTCGGGCGGCCCGGGGCCTGCCCCCGGGACCGCGCCCGCCGGAGAC CCCAATGGAACACTGTCTGAAAGCGTGCAGTCTGAGTCGATTGATACCAATCAGTCAAAA CTTTCAACAATGGATCTCTTGGTTCCGGCATCGATGAAGAACGCAGCGAAATGCGATAAC TAATGTGAATTGCAGAATTCAGTGAATCATCGAGTCTTTGAACGCACATTGCGCCCCCTG GTATTCCGGGGGGCATGCCTGTCCGAGCGTCATTTCTCCCCTCCAGCCCCGCTGGTTGTT GGGCCGCGCCCCCCCGGGGGCGGGCCTCGAGAG…
PMF42	OTU497	Aspergillus	CGGGCCCTTTCCCTGTGTGGGGTTCCTAGCGAGCCCACCTCCCACCCGTGTTTACTGTAC CTTAGTTGCTTCGGCGGGCCCGCCATTCATGGCCGCCGGGGGCTCTCAGCCCCGGGCCCG CGCCCGCCGGAGACACCACGAACTCTGTCTGATCTAGTGAAGTCTGAGTTGATTGTATCG CAATCAGTTAAAACTTTCAACAATGGATCTCTTGGTTCCGGCATCGATGAAGAACGCAGC GAAATGCGATAACTAGTGTGAATTGCAGAATTCCGTGAATCATCGAGTCTTTGAACGCAC ATTGCGCCCCCTGGTATTCCGGGGGGCATGCCTGTCCGAGCGTCATTGCTGCCCATCAAG CACGGCTTGTGTGTTGGGTCGTCGTCCCCTCTC…
PMF43	OTU498	Aspergillus	TACCGAGTGAGGTCTCTGGGTCCACCTCCCACCCGTGTCTATCGTACCTTGTTGCTTCGG CGGGCCCGCCGTTTCGACGGCCGCCGGGGAGGCCTTGCGCCCCCGGGCCCGCGCCCGCCG AAGACCCCAACATGAACGCTGTTCTGAAAGTATGCAGTCTGAGTTGATTATCGTAATCAG TTAAAACTTTCAACAACGGATCTCTTGGTTCCGGCATCGATGAAGAACGCAGCGAAATGC GATAAGTAATGTGAATTGCAGAATTCAGTGAATCATCGAGTCTTTGAACGCACATTGCGC CCCCTGGTATTCCGGGGGGCATGCCTGTCCGAGCGTCATTGCTGCCCTCAAGCACGGCTT GTGTGTTGGGCCCCCGTCCCCCTCTCCCGGGGG…
PMF44	OTU499	Aspergillus	GGGTTTCTTTAATGATGTCTCGGGGCCACCTCCCACCCGTGTATACCGTACCTTGTTGCT TCGGCGAGCCCGCCCCCTTTTTCTTTTAGGGGGCACAGCGCTCGCCGGAGACACCAACGT GAACACTGTCTGAAGTTTTGTCGTCTGAGTCGATTGTATCGCAATCAGTTAAAACTTTCA ACAATGGATCTCTTGGTTCCGGCATCGATGAAGAACGCAGCGAAATGCGATAATTAATGT GAATTGCAGAATTCAGTGAATCATCGAGTCTTTGAACGCACATTGCACCCCCTGGTATTC CGGGGGGTATGCCTGTCCGAGCGTCATTGCTGCCCTCAAGCACGGCTTGTGTGTTGGGTC GTCGTCCCCCCCCAGGGGGGCGGGCCCGAAAGG…
PMF45	OTU500	Aspergillus	AGCTTTTCGTAGTGAGGGTCCTCGGGGCCCAACCTCCCACCCGTGTATACCGTACCTTGT TGCTTCGGCGAGCCCGCCCCCTTTTTCTTTTAGGGGGCACAGCGCTCGCCGGAGACACCA ACGTGAACACTGTCTGAAGTTTTGTCGTCTGAGTCGATTGTATCGCAATCAGTTAAAACT TTCAACAATGGATCTCTTGGTTCCGGCATCGATGAAGAACGCAGCGAAATGCGATAATTA ATGTGAATTGCAGAATTCAGTGAATCATCGAGTCTTTGAACGCACATTGCACCCCCTGGT ATTCCGGGGGGTATGCCTGTCCGAGCGTCATTGCTGCCCTCAAGCACGGCTTGTGTGTTG GGTCGTCGTCCCCCCCCAGGGGGACGGGCCCGA…
PMF46	OTU501	Aspergillus	GGGGCTTCTGATGCGGGCTGCTCCGGGCGCCCAACCTCCCACCCGTGAATACCTAACACT GTTGCTTCGGCGGGGAACCCCCTCGGGGGCGAGCCGCCGGGGACTACTGAACTTCATGCC TGAGAGTGATGCAGTCTGAGTCTGAATATAAAATCAGTCAAAACTTTCAACAATGGATCT CTTGGTTCCGGCATCGATGAAGAACGCAGCGAACTGCGATAAGTAATGTGAATTGCAGAA TTCAGTGAATCATCGAGTCTTTGAACGCACATTGCGCCCCCTGGCATTCCGGGGGGCATG CCTGTCCGAGCGTCATTGCTGCCCATCAAGCCCGGCTTGTGTGTTGGGTCGTCGTCCCCC CCCGGGGGACGGGCCCGAAAGGCAGCGGCGGCA…
PMF47	OTU502	Aspergillus	GGGGTTTCCTGGATGCGGCTGCCTCCGGGCGCCACCTCCCACCCGTGAATACCTAACACT GTTGCTTCGGCGGGGAACCCCCTCGGGGGCGAGCCGCCGGGGACTACTGAACTTCATGCC TGAGAGTGATGCAGTCTGAGTCTGAGTATAAAATCAGTCAAAACTTTCAACAATGGATCT CTTGGTTCCGGCATCGATGAAGAACGCAGCGAACTGCGATAAGTAATGTGAATTGCAGAA TTCAGTGAATCATCGAGTCTTTGAACGCACATTGCGCCCCCTGGCATTCCGGGGGGCATG CCTGTCCGAGCGTCATTGCTGCCCATCAAGCCCGGCTTGTGTGTTGGGTCGTCGTCCCCC CCGGGGGACGGGCCCGAAAGGCAGCGGCGGCAC…
PMF48	OTU503	Aspergillus	GGTCTCCTGGAGTGCGGGCTGCTTCGGGCGCCCACCTCCCACCCGTGACTACCTAACACT GTTGCTTCGGCGGGGAGCCCTCTCGGGGGCGAGCCGCCGGGGACTACTGAACTTCATGCC TGAGAGTGATGCAGTCTGAGTCTGAATATAAAATCAGTCAAAACTTTCAACAATGGATCT CTTGGTTCCGGCATCGATGAAGAACGCAGCGAACTGCGATAAGTAATGTGAATTGCAGAA TTCAGTGAATCATCGAGTCTTTGAACGCACATTGCGCCCCCTGGCATTCCGGGGGGCATG CCTGTCCGAGCGTCATTGCTGCCCATCAAGCCCGGCTTGTGTGTTGGGTCGTCGTCCCCC CCGGGGGACGGGCCCGAAAGGCAGCGGCGGCAC…
PMF49	OTU504	Aspergillus	TCATTGAAGTTTTGGCTCTGGTCGGGCTGCCTCGGGCGCCCACCTCCCACCCGTGAATAC CTAACACTGTTGCTTCGGCGGGGAGCTCCCTCGGGGGCGAGCCGCCGGGGACTACTGAAC TTCATGCCTGAGAGTGATGCAGTCTGAGTCTGAATATAAAATCAGTCAAAACTTTCAACA ATGGATCTCTTGGTTCCGGCATCGATGAAGAACGCAGCGAACTGCGATAAGTAATGTGAA TTGCAGAATTCAGTGAATCATCGAGTCTTTGAACGCACATTGCGCCCCCTGGCATTCCGG GGGGCATGCCTGTCCGAGCGTCATTGCTGCCCATCAAGCCCGGCTTGTGTGTTGGGTCGT CGTCCCCCCCGGGGGACGGGCCCGAAAGGCAGC…
PMF50	OTU505	Aspergillus	GGGATACGGTGTGCGGCTGCCTCCGGGCGCCCACCTCCCACCCGTGACTACCTAACACTG TTGCTTCGGCGGGGAGCCCTCTCGGGGGCGAGCCGCCGGGGACTACTGAACTTCATGCCT GAGAGTGATGCAGTCTGAGTCTGAATATAAAATCAGTCAAAACTTTCAACAATGGATCTC TTGGTTCCGGCATCGATGAAGAACGCAGCGAACTGCGATAAGTAATGTGAATTGCAGAAT TCAGTGAATCATCGAGTCTTTGAACGCACATTGCGCCCCCTGGCATTCCGGGGGGCATGC CTGTCCGAGCGTCATTGCTGCCCATCAAGCCCGGCTTGTGTGTTGGGTCGTCGTCCCCCC CGGGGGACGGGCCCGAAAGGCAGCGGCGGCACC…
PMF51	OTU506	Aspergillus	GGTCTCCTTGGAATTGCGGGCTGCTCCGGGCGCCCAACCTCCCACCCGTGAATACCTAAC ACTGTTGCTTCGGCGGGGAACCCCCTCGGGGGCGAGCCGCCGGGGACTACTGAACTTCAT GCCTGAGAGTGATGCAGTCTGAGTCTGAATATAAAATCAGTCAAAACTTTCAACAATGGA TCTCTTGGTTCCGGCATCGATGAAGAACGCAGCGAACTGCGATAAGTAATGTGAATTGCA GAATTCAGTGAATCATCGAGTCTTTGAACGCACATTGCGCCCCCTGGCATTCCGGGGGGC ATGCCTGTCCGAGCGTCATTGCTGCCCATCAAGCCCGGCTTGTGTGTTGGGTCGTCGTCC CCCCCGGGGGACGGGCCCGAAAGGCAGCGGCGG…
PMF52	OTU507	Aspergillus	AAGGTTTCAAGGGGGCGGGGCCCTCTGGGTCCACCTCCCATCCGTGTCTATCTGTACCCT GTTGCTTCGGCGTGGCCACGGCCCGCCGGAGACTAACATTTGAACGCTGTCTGAAGTTTG CAGTCTGAGTTTTTAGTTAAACAATCGTTAAAACTTTCAACAACGGATCTCTTGGTTCCG GCATCGATGAAGAACGCAGCGAAATGCGATAATTAATGTGAATTGCAGAATTCAGTGAAT CATCGAGTCTTTGAACGCACATTGCGCCCCCTGGTATTCCGGGGGGCATGCCTGTCCGAG CGTCATTGCTGCCCTCAAGCACGGCTTGTGTGTTGGGCTTCCGTCCCTGGCAACGGGGAC GGGCCCAAAAGGCAGTGGCGGCACCATGTCTGG…
PMF53	OTU508	Aspergillus	GGGTCTGCGGATGCGGCTGCCTCCGGGCGCCCACCTCCCACCCGTGACTACCTAACACTG TTGCTTCGGCGGGGAGCCCCCCAGGGGCGAGCCGCCGGGGACCACTGAACTTCATGCCTG AGAGTGATGCAGTCTGAGCCTGAATACAAATCAGTCAAAACTTTCAACAATGGATCTCTT GGTTCCGGCATCGATGAAGAACGCAGCGAACTGCGATAAGTAATGTGAATTGCAGAATTC AGTGAATCATCGAGTCTTTGAACGCACATTGCGCCCCCTGGCATTCCGGGGGGCATGCCT GTCCGAGCGTCATTGCTGCCCTCAAGCCCGGCTTGTGTGTTGGGTCGTCGTCCCCCCCGG GGGACGGGCCCGAAAGGCAGCGGCGGCACCGTG…
PMF54	OTU509	Aspergillus	AGGAATTCGAGTGCTGGGCTCTGGGTCACCTCCCACCCGTGTCTATTGTACCTTGTTGCT TCGGCGGGCCCGCCGTTTTCGAACGGCCGCCGGGGAGGCCTCGCGCCCCCGGGCCCGCGC CCGCCGAAGACCCCAACATGAACGCTGTTCTGAAAGTATGCAGTCTGAGTTTGATTATCA TAATCAGTTAAAACTTTCAACAACGGATCTCTTGGTTCCGGCATCGATGAAGAACGCAGC GAAATGCGATAAGTAATGTGAATTGCAGAATTCAGTGAATCATCGAGTCTTTGAACGCAC ATTGCGCCCCCTGGTATTCCGGGGGGCATGCCTGTCCGAGCGTCATTGCTGCCCTCAAGC ACGGCTTGTGTGTTGGGCCCCCGTCCCCGGTTC…
PMF55	OTU510	Aspergillus	GATCGTGACTGAGGTTCTTCGGGGCAACCTCCCACCCTTGTATACCGTACCTAGTTGCTT CGGCGGGCCCGCCGTCCACGCGGCCGCCGGGGGAGGGGCTTCCCCCCCGGGCGAGCGCCC GCCGGAGACACCAACGTGAACACTGTCTGAAGTTTTGTCGTCTGAGTCGATTGTATCGCA ATCAGTTAAAACTTTCAACAATGGATCTCTTGGTTCCGGCATCGATGAAGAACGCAGCGA AATGCGATAATTAATGTGAATTGCAGAATTCAGTGAATCATCGAGTCTTTGAACGCACAT TGCACCCCCTGGTATTCCGGGGGGTATGCCTGTCCGAGCGTCATTTCTGCCCTCAAGCAC GGCTTGTGTGTTGGGTCCTCGTCCCCCCCGGGG…
PMF56	OTU511	Aspergillus	GGGGCCTGGGGAGTGTCGGTTCTAGCGAGCCCACCTCCCACCCGTGTTTACTGTAACCTT AGTTGCTTCGGCGGGCCCGCCTTTAAGGCCGCCGGGGGGCATCAGCCCCCGGGCCCGCGC CCGCCGGAGACACCACGAACTCTGTCTGATCTAGTGAAGTCTGAGTTGATTGTATCGCAA TCAGTTAAAACTTTCAACAATGGATCTCTTGGTTCCGGCATCGATGAAGAACGCAGCGAA ATGCGATAACTAGTGTGAATTGCAGAATTCCGTGAATCATCGAGTCTTTGAACGCACATT GCGCCCCCTGGTATTCCGGGGGGCATGCCTGTCCGAGCGTCATTGCTGCCCATCAAGCAC GGCTTGTGTGTTGGGTCGTCGTCCCCTCTTCGG…
PMF57	OTU512	Aspergillus	TATTCGGATGCGGCTGCCTCCGGGCGCCCACCTCCCACCCTTGAATACTAAACACTGTTG CTTCGGCGGGGAGCCCCTTCCGGGGGGCAAGCCGCCGGGGACCACTGAACTTCATGCCTG AGAGTGATGCAGTCTGAGTCTGAATTATAAATCAGTCAAAACTTTCAACAATGGATCTCT TGGTTCCGGCATCGATGAAGAACGCAGCGAACTGCGATAAGTAATGTGAATTGCAGAATT CAGTGAATCATCGAGTCTTTGAACGCACATTGCGCCCCCTGGCATTCCGGGGGGCATGCC TGTCCGAGCGTCATTGCTGCCCTTCAAGCCCGGCTTGTGTGTTGGGTCGTCGTCCCCCCC GGGGGACGGGCCCGAAAGGCAGCGGCGGCACCG…
PMF58	OTU513	Aspergillus	GTTTTTTGGATTGAGGTCCTCGGGGCCACCTCCCACCCGTGTATACCGTACCTTGTTGCT TCGGCGAGCCCGCCCCCCTTCCTTAGGGGTGGCACAGCGCTCGCCGGAGACACCAACGTG AACACTGTCTGAAGTTTTGTCGTCTGAGTCGATTGTATCGCAATCAGTTAAAACTTTCAA CAATGGATCTCTTGGTTCCGGCATCGATGAAGAACGCAGCGAAATGCGATAATTAATGTG AATTGCAGAATTCAGTGAATCATCGAGTCTTTGAACGCACATTGCACCCCCTGGTATTCC GGGGGGTATGCCTGTCCGAGCGTCATTGCTGCCCTCAAGCACGGCTTGTGTGTTGGGTCG TCGTCCCCCCCGGGGGACGGGCCCGAAAGGCAG…
PMF59	OTU514	Penicillium	GGGTCTTCGGGTGAGGACTCTGGGTCACCTCCCACCCGTGTTTATCGTACCTTGTTGCTT CGGCGGGCCCGCCTCACGGCCGCCGGGGGGCACCCGCCCCCGGGCCCGCGCCCGCCGAAG ACACCATTGAACTCTGTCTGAAGATTGCAGTCTGAGCGATTAGCTAAATCAGTTAAAACT TTCAACAACGGATCTCTTGGTTCCGGCATCGATGAAGAACGCAGCGAAATGCGATAAGTA ATGTGAATTGCAGAATTCAGTGAATCATCGAGTCTTTGAACGCACATTGCGCCCCCTGGT ATTCCGGGGGGCATGCCTGTCCGAGCGTCATTGCTGCCCTCAAGCACGGCTTGTGTGTTG GGCCCCCGCCCCTCCCCCCGGGGGGGCGGGCCC…
PMF60	OTU515	Penicillium	GGCATCGTGCGAGTCTCTGGGTCCACCTCCCACCCGTGTTATTCCACCTCTGTTGCTTTC GGCGGGCCCGCCTTAACTGGCCGCCGGGGGGCTTACGCCCCCGGGCCCGCGCCCGCCGAA GACACCCTCGAACTCTGTCTGAAGATTGTAGTCTGAGTGAAAATATAAATTATTTAAAAC TTTCAACAACGGATCTCTTGGTTCCGGCATCGATGAAGAACGCAGCGAAATGCGATACGT AATGTGAATTGCAAATTCAGTGAATCATCGAGTCTTTGAACGCACATTGCGCCCCCTGGT ATTCCGGGGGGCATGCCTGTCCGAGCGTCATTTCTGCCCTCAAGCACGGCTTGTGTGTTG GGCCCCGTCCTCCGATCCCGGGGGACGGGCCCG…
PMF61	OTU516	Penicillium	GGGCTCGAGTGAGGGCCTTTGGGTCACCTCCCACCCGTGTTTATTTTACCTTGTTGCTTC GGCGGGCCCGCCTTTACTGGCCGCCGGGGGGCTTCACGCCCCCGGGCCCGCGCCCGCCGA AGACACCCTCGAACTCTGTCTGAAGATTGAAGTCTGAGTGAAAATATAAATTATTTAAAA CTTTCAACAACGGATCTCTTGGTTCCGGCATCGATGAAGAACGCAGCGAAATGCGATACG TAATGTGAATTGCAAATTCAGTGAATCATCGAGTCTTTGAACGCACATTGCGCCCCCTGG TATTCCGGGGGGCATGCCTGTCCGAGCGTCATTGCTGCCCTCAAGCCCGGCTTGTGTGTT GGGCCCCGTCCTCCGATTCCGGGGGACGGGCCC…
PMF62	OTU517	Penicillium	TCGGAGGGAGGGGACTCTGGGTCCACCTCCCACCCGTGTTTATTTTACCTTGTTGCTTCG GCGGGCCCGCCTTAACTGGCCGCCGGGGGGCTTACGCCCCCGGGCCCGCGCCCGCCGAAG ACACCCTCGAACTCTGTCTGAAGATTGTAGTCTGAGTGAAAATATAAATTATTTAAAACT TTCAACAACGGATCTCTTGGTTCCGGCATCGATGAAGAACGCAGCGAAATGCGATACGTA ATGTGAATTGCAAATTCAGTGAATCATCGAGTCTTTGAACGCACATTGCGCCCCCTGGTA TTCCGGGGGGCATGCCTGTCCGAGCGTCATTGCTGCCCTCAAGCACGGCTTGTGTGTTGG GCCCCGTCCTCCGATCCCGGGGGACGGGCCCGA…
PMF63	OTU518	Penicillium	ACGTAGCGACGAACTCTGGGTCCACCTCCCACCCGTGTTTATTTTACCTTGTTGCTTCGG CGGGCCCGCCTTAACTGGCCGCCGGGGGGCTTACGCCCCCGGGCCCGCGCCCGCCGAAGA CACCCTCGAACTCTGTCTGAAGATTGAAGTCTGAGTGAAAATATAAATTATTTAAAACTT TCAACAACGGATCTCTTGGTTCCGGCATCGATGAAGAACGCAGCGAAATGCGATACGTAA TGTGAATTGCAAATTCAGTGAATCATCGAGTCTTTGAACGCACATTGCGCCCCCTGGTAT TCCGGGGGGCATGCCTGTCCGAGCGTCATTGCTGCCCTCAAGCCCGGCTTGTGTGTTGGG CCCCGTCCCCCGATCTCCGGGGGACGGGCCCGA…
PMF64	OTU519	Penicillium	GATCCGGACTGAGGGACTTTGGGTCACCTCCCACCCGTGTTTATTTTACCTTGTTGCTTC GGCGGGCCCGCCTTTACTGGCCGCCGGGGGGCTCACGCCCCCGGGCCCGCGCCCGCCGAA GACACCCCCGAACTCTGTCTGAAGATTGAAGTCTGAGTGAAAATATAAATTATTTAAAAC TTTCAACAACGGATCTCTTGGTTCCGGCATCGATGAAGAACGCAGCGAAATGCGATACGT AATGTGAATTGCAAATTCAGTGAATCATCGAGTCTTTGAACGCACATTGCGCCCCCTGGT ATTCCGGGGGGCATGCCTGTCCGAGCGTCATTGCTGCCCTCAAGCCCGGCTTGTGTGTTG GGCCCCGTCCTCCGATTCCGGGGGACGGGCCCG…
PMF65	OTU520	Penicillium	GGGGGTTCGGGCGAGGACTTTGGGTCACCTCCCACCCGTGTTTATTTTACCTTGTTGCTT CGGCGGGCCCGCCTTTACTGGCCGCCGGGGGGCTTCACGCCCCCGGGCCCGCGCCCGCCG AAGACACCCTCGAACTCTGTCTGAAGATTGAAGTCTGAGTGAAAATATAAATTATTTAAA ACTTTCAACAACGGATCTCTTGGTTCCGGCATCGATGAAGAACGCAGCGAAATGCGATAC GTAATGTGAATTGCAAATTCAGTGAATCATCGAGTCTTTGAACGCACATTGCGCCCCCTG GTATTCCGGGGGGCATGCCTGTCCGAGCGTCATTGCTGCCCTCAAGCCCGGCTTGTGTGT TGGGCCCCGTCCTCCGATTCCGGGGGACGGGCC…
PMF66	OTU521	Penicillium	GGTTTTCTGTAATGCGGGCTCTGGGTCACCTCCCACCCGTGTATACCGTACCTTGTTGCT TCGGCGGGCCCGCCAGTCTGGCCGCCGGGGGGCACCTGCCCCCGGGCCCGCGCCCGCCGG AGACATCATTGAACGCTGTCTGAAGATTGCAGTCTGAGCGATAAGCACAAATTAGTTAAA ACTTTCAACAACGGATCTCTTGGTTCCGGCATCGATGAAGAACGCAGCGAAATGCGATAA GTAATGTGAATTGCAGAATTCAGTGAATCATCGAGTCTTTGAACGCACATTGCGCCCCCT GGTATTCCGGGGGGCATGCCTGTCCGAGCGTCATTGCTGCCCTCAAGCCCGGCTTGTGTG TTGGGCGCCGTCCCCCCGGGGACGGGCCCGAAA…
PMF67	OTU522	Penicillium	GGTCTACGGAGTGCGGGTCCTCGGGGCACCTCCCACCCGTGTTGCCCGAACCTATGTTGC CTCGGCGGGCCCCGCGCCCGCCGACGGCCCCCCTGAACGCTGTCTGAAGTTGCAGTCTGA GACCTATAACGAAATTAGTTAAAACTTTCAACAACGGATCTCTTGGTTCCGGCATCGATG AAGAACGCAGCGAAATGCGATAACTAATGTGAATTGCAGAATTCAGTGAATCATCGAGTC TTTGAACGCACATTGCGCCCTCTGGTATTCCGGAGGGCATGCCTGTCCGAGCGTCATTGC TGCCCTCAAGCCCGGCTTGTGTGTTGGGCCCCGTCCCCCCCGCCGGGGGGACGGGCCCGA AAGGCAGCGGCGGCACCGCGTCCGGTCCTCGAG…
PMF68	OTU523	Penicillium	GGGATCCCAAGGTGAGGCCTCTGGGTCACCTCCCACCCGTGTTTATCGTACCTTGTTGCT TCGGCGGGCCCGCCTCACGGCCGCCGGGGGGCATCCGCCCCCGGGCCCGCGCCCGCCGAA GACACACAAACGAACTCTTGTCTGAAGATTGCAGTCTGAGTACTTGACTAAATCAGTTAA AACTTTCAACAACGGATCTCTTGGTTCCGGCATCGATGAAGAACGCAGCGAAATGCGATA AGTAATGTGAATTGCAGAATTCAGTGAATCATCGAGTCTTTGAACGCACATTGCGCCCCC TGGTATTCCGGGGGGCATGCCTGTCCGAGCGTCATTGCTGCCCTCAAGCACGGCTTGTGT GTTGGGCTCTCGCCCCCCGCTTCCGGGGGGCGG…
PMF69	OTU524	Penicillium	AGGGATTTTCGGGGGAAGGGCCTCTGGGTCACCTCCCACCCGTGTTTATCGTACCTTGTT GCTTCGGCGGGCCCGCCTCACGGCCGCCGGGGGGCATCCGCCCCCGGGCCCGCGCCCGCC GAAGACACACAAACGAACTCTTGTCTGAAGATTGCAGTCTGAGTACTTGACTAAATCAGT TAAAACTTTCAACAACGGATCTCTTGGTTCCGGCATCGATGAAGAACGCAGCGAAATGCG ATAAGTAATGTGAATTGCAGAATTCAGTGAATCATCGAGTCTTTGAACGCACATTGCGCC CCCTGGTATTCCGGGGGGCATGCCTGTCCGAGCGTCATTGCTGCCCTCAAGCACGGCTTG TGTGTTGGGCTCTCGCCCCCCGCTTCCGGGGGG…
PMF70	OTU525	Penicillium	GGGGTCCTCTCTGTGGTGAGGGCCCTCTGGGTCCACCTCCCACCCGTGTTTATTATACCT TGTTGCTTCGGTGCGCCCGCCTCACGGCCGCCGGGGGGCTTCTGCCCCCGGGTCCGCGCG CACCGGAGACACTATTGAACTCTGTCTGAAGATTGCAGTCTGAGCATAAACTAAATAAGT TAAAACTTTCAACAACGGATCTCTTGGTTCCGGCATCGATGAAGAACGCAGCGAAATGCG ATAACTAATGTGAATTGCAGAATTCAGTGAATCATCGAGTCTTTGAACGCACATTGCGCC CCCTGGTATTCCGGGGGGCATGCCTGTCCGAGCGTCATTGCTGCCCTCAAGCACGGCTTG TGTGTTGGGCTCCGTCCCCCCGGGGACGGGTCC…
PMF71	OTU526	Penicillium	GGGATTCGAGTGAGGACTCTGGGTCACCTCCCACCCGTGTTTATCGTACCTTGTTGCTTC GGCGGGCCCGCCGCAAGGCCGCCGGGGGGCATCTGCCCTCTGGCCCGCGCCCGCCGAAGA CACCATTGAACGCTGTCTGAAGATTGCAGTCTGAGCAATTAGTTAAATAACTTAAAACTT TCAACAACGGATCTCTTGGTTCCGGCATCGATGAAGAACGCAGCGAAATGCGATACGTAA TGTGAATTGCAGAATTCAGTGAATCATCGAGTCTTTGAACGCACATTGCGCCCCCTGGTA TTCCGGGGGGCATGCCTGTCCGAGCGTCATTGCTGCCCTCAAGCACGGCTTGTGTGTTGG GCTCCGTCCTCCTTCCGGGGGACGGGCCCGAAA…
PMF72	OTU527	Byssochlamys	GGGGTTTTCGAGTGAGGGTCTCGGGGCCACCTCCCATCCGTGTTGTCCTGACACCTGTTG CTTCGGCGGGCCCGCCGTGGTTCACGCCCCGGCCGCCGGGGGGTTCACGCCCCCGGGCCC GCGCCCGCCGAAGACCCCTGGAACGCTGCCTGGAAGGTTGCCGTCTGAGTATACAATCAA TCAATTAAAACTTTCAACAACGGATCTCTTGGTTCCGGCATCGATGAAGAACGCAGCGAA ATGCGATAAGTAATGTGAATTGCAGAATTCCGTGAATCATCGAATCTTTGAACGCACATT GCGCCCCCTGGCATTCCGGGGGGCATGCCTGTCCGAGCGTCATTGCTAACCCTCCAGCCC GGCTGGTGTGTTGGGCCGCCGTCCCCCCCCCCC…
PMF73	OTU528	Talaromyces	AGGGATTTCGGGTCGGGCTCGCGGCCACCTCCCACCCTTGTCTCTAATACACCTGTTGCT TTGGCGGGCCCACCGGGGCCACCTGGTCGCCGGGGGACGCACGTCCCCGGGCCCGCGCCC GCCGAAGCGCTCTGTGAACCCTGATGAAGATGGGCTGTCTGAGTACTGTGAAAAATTGTC AAAACTTTCAACAATGGATCTCTTGGTTCCGGCATCGATGAAGAACGCAGCGAAATGCGA TAAGTAATGTGAATTGCAGAATTCCGTGAATCATCGAATCTTTGAACGCACATTGCGCCC CCTGGCATTCCGGGGGGCATGCCTGTCCGAGCGTCATTTCTGCCCTCAAGCACGGCTTGT GTGTTGGGTGTGGTCCCCCCGGGGACCTGCCCG…
PMF74	OTU529	Talaromyces	TTTGCCTTCGATGCGGACTCGTGGCCACCTCCCACCCTTGTCTCTATACACCTGTTGCTT TGGCGGGCCCACCGGGGTCACCTGGTCGCCGGGGGACAATCTGTCCCCGGGCCCGCGCCC GCCGAAGCGCTCTGTGAACCCTGATGAAGATGGGCTGTCTGAGTACTATGAAAATTGTCA AAACTTTCAACAATGGATCTCTTGGTTCCGGCATCGATGAAGAACGCAGCGAAATGCGAT AAGTAATGTGAATTGCAGAATTCCGTGAATCATCGAATCTTTGAACGCACATTGCGCCCC CTGGCATTCCGGGGGGCATGCCTGTCCGAGCGTCATTTCTGCCCTCAAGCACGGCTTGTG TGTTGGGTGCGGTCCCCCCGGGGACCTGCCCGA…
PMF75	OTU530	Talaromyces	CCCCGCCGTCCGGGTGCGGGCCTCGCGGCCACCTCCCACCCTTGTCTCTATACACCTGTT GCTTTGGCGGGCCCACCGGGGCCACCCGGTCGCCGGGGGACGCACGTCTCCGGGCCCGCG CCCGCCGAAGCGCTCTGTGAACCCTGATGAAGATGGGCTGTCTGAGTACTGTGAAAATTG TCAAAACTTTCAACAATGGATCTCTTGGTTCCGGCATCGATGAAGAACGCAGCGAAATGC GATAAGTAATGTGAATTGCAAAATTCCGTGAATCATCGAATCTTTGAACGCACATTGCGC CCCCTGGCATTCCGGGGGGCATGCCTGTCCGAGCGTCATTTCTGCCCTCAAGCACGGCTT GTGTGTTGGGTGTGGTCCCCCCGGGGACCTGCC…
PMF76	OTU531	Talaromyces	CTTCGGGCGTCGGAGTGCGAGCCTCGCGGCCACCTCCCACCCTTGTCTCTATACACCTGT TGCTTTGGCGGGCCCACCGGGGCCACCCGGTCGCCGGGGGACGCACGTCTCCGGGCCCGC GCCCGCCGAAGCGCTCTGTGAACCCTGATGAAGATGGGCTGTCTGAGTACTGTGAAAATT GTCAAAACTTTCAACAATGGATCTCTTGGTTCCGGCATCGATGAAGAACGCAGCGAAATG CGATAAGTAATGTGAATTGCAGAATTCCGTGAATCATCGAATCTTTGAACGCACATTGCG CCCCCTGGCATTCCGGGGGGCATGCCTGTCCGAGCGTCATTTCTGCCCTCAAGCACGGCT TGTGTGTTGGGTGTGGTCCCCCCGGGGACCTGC…
PMF77	OTU532	Talaromyces	GGGCATCGGTCGGCTCGCGGCCACCTCCCACCCTTGTCTCTATACACCTGTTGCTTTGGC GGGCCCACCGGGGCCACCTGGTCGCCGGGGGACGCACGTCTCCGGGCCCGCGCCCGCCGA AGCGCTCTGTGAACCCTGATGAAGATGGGCTGTCTGAGTACTGTGAAAATTGTCAAAACT TTCAACAATGGATCTCTTGGTTCCGGCATCGATGAAGAACGCAGCGAAATGCGATAAGTA ATGTGAATTGCAGAATTCCGTGAATCATCGAATCTTTGAACGCACATTGCGCCCCCTGGC ATTCCGGGGGGCATGCCTGTCCGAGCGTCATTTCTGCCCTCAAGCACGGCTTGTGTGTTG GGTGTGGTCCCCCCGGGGGCCTGCCCGAAAGGC…
PMF78	OTU533	Talaromyces	GGGCTACGGAAGTGCGGGTCTCGCGGCAACCTCCCACCCTTGTCTCTATACACCTGTTGC TTTGGCGGGCCCACCGGGGTCACCTGGTCGCCGGGGGACGCACGTCCCCGGGCCCGCGCC CGCCGAGGCGCTCTGTGAACCCTGATGAAGATGGGCTGTCTGAGTACTGTGAAAAATTGT CAAAACTTTCAACAATGGATCTCTTGGTTCCGGCATCGATGAAGAACGCAGCGAAATGCG ATAAGTAATGTGAATTGCAGAATTCCGTGAATCATCGAATCTTTGAACGCACATTGCGCC CCCTGGCATTCCGGGGGGCATGCCTGTCCGAGCGTCATTTCTGCCCTCAAGCACGGCTTG TGTGTTGGGTGTGGTCCCCCCGGGGACCTGCCC…
PMF79	OTU534	Talaromyces	CAAACCCCTTCCCCACCCCTTGGTCTCTATACACCTGTTGCTTTGGCGGGCCCACCGGGG CCACCTGGTCGCCGGGGGACATCTGTCCCCGGGCCCGCGCCCGCCGAAGCGCTCTGTGAA CCCTGATGAAGATGGGCTGTCTGAGTACTATGAAAATTGTCAAAACTTTCAACAATGGAT CTCTTGGTTCCGGCATCGATGAAGAACGCAGCGAAATGCGATAAGTAATGTGAATTGCAG AATTCCGTGAATCATCGAATCTTTGAACGCACATTGCGCCCCCTGGCATTCCGGGGGGCA TGCCTGTCCGAGCGTCATTTCTGCCCTCAAGCACGGCTTGTGTGTTGGGTGCGGTCCCCC CGGGGACCTGCCCGAAAGGCAGCGGCGACGTCC…
PMF80	OTU535	Talaromyces	GTTTTTCCTAGTGCGGGGTCCTCGTGGCCACCTCCCACCCTTGTCTCTATACACCTGTTG CTTTGGCGGGCCCACCGGGGCCACCTGGTCGCCGGGGGACGTTCGTCCCCGGGCCCGCGC CCGCCGAAGCGCTCTGTGAACCCTGATGAAGATGGGCTGTCTGAGTACTATGAAAATTGT CAAAACTTTCAACAATGGATCTCTTGGTTCCGGCATCGATGAAGAACGCAGCGAAATGCG ATAAGTAATGTGAATTGCAGAATTCCGTGAATCATCGAATCTTTGAACGCACATTGCGCC CCCTGGCATTCCGGGGGGCATGCCTGTCCGAGCGTCATTTCTGCCCTCAAGCACGGCTTG TGTGTTGGGTGCGGTCCCCCCGGGGGCCTGCCC…
PMF81	OTU536	Talaromyces	GATCCGGGGTGCGGGATCGCGGCACCTCCCACCCTTGTCTCTATACACCTGTTGCTTTGG CGGGCCCACCGGGGCCACCTGGTCGCCGGGGGACGCACGTCCCCGGGCCCGCGCCCGCCG AAGCGCTCTGTGAACCCTGATGAAGATGGGCTGTCTGAGTACTATGAAAATTGTCAAAAC TTTCAACAATGGATCTCTTGGTTCCGGCATCGATGAAGAACGCAGCGAAATGCGATAAGT AATGTGAATTGCAGAATTCCGTGAATCATCGAATCTTTGAACGCACATTGCGCCCCCTGG CATTCCGGGGGGCATGCCTGTCCGAGCGTCATTTCTGCCCTCAAGCACGGCTTGTGTGTT GGGTGTGGTCCCCCCGGGGACCTGCCCGAAAGG…
PMF82	OTU537	Talaromyces	TTGGCTCCTGATGCGGTCTCGTGGACGACCTCCCACCCTTGTCTCTTGTATACCCTGTTG CTTTGGCGGGCCCACTGGGAATCCCCAGTCGCCGAGGGGCACTGTGCCCCTGGGCCCGTG CCCGCCAGAGCGCCCTTGAACCCTAATGAAGATGGACTGTCTGAGCATGATTGATAATAA TCAAAACTTTCAACAATGGATCTCTTGGTTCCGGCATCGATGAAGAACGCAGCGAAATGC GATAAGTAATGTGAATTGCAGAATTCCGTGAATCATCGAATCTTTGAACGCACATTGCGC CCCCTGGCATTCCGGGGGGCATGCCTGTCCGAGCGTCATTTCTGCCCTCAAGCACGGCTT GTGTGTTGGGTGTGGTCCCCCTGGGGACCTGCC…
PMF83	OTU538	Talaromyces	GGCTCTGACTGCGGACTCGCGGGTCACCTCCCACCCGTGTCTCTTGAATACCCTGTTGCT TTGGCGGGCCCACCGGGTCGCCCCGGTCGCCGGGGGGCACTGCGCCCCCGGGCCTGCGCC CGCCAGAGCGCTCTGTGAACCCTAATGAAGATGGGCTGTCTGAGTGTGATTTTGAATTAT CAAAACTTTCAACAATGGATCTCTTGGTTCCGGCATCGATGAAGAACGCAGCGAAATGCG ATAAGTAATGTGAATTGCAGAATTCCGTGAATCATCGAATCTTTGAACGCACATTGCGCC CCCTGGCATTCCGGGGGGCATGCCTGTCCGAGCGTCATTTCTGCCCTCAAGCGCGGCTTG TGTGTTGGGTGTGGTCCCCCCGGTGTTGGGGGG…
PMF84	OTU539	Talaromyces	GTTTTCCTTGAGTTGCGGACCCTCGCGGGTCCACCTCCCACCCGTGTCTCTTGAATACCC TGTTGCTTTGGCGGGCCCACCGGGTCGCCCCGGTCGCCGGGGGGCACTGCGCCCCCGGGC CTGCGCCCGCCAGAGCGCTCTGTGAACCCTAATGAAGATGGGCTGTCTGAGTGTGATTTT GAATTATCAAAACTTTCAACAATGGATCTCTTGGTTCCGGCATCGATGAAGAACGCAGCG AAATGCGATAAGTAATGTGAATTGCAGAATTCCGTGAATCATCGAATCTTTGAACGCACA TTGCGCCCCCTGGCATTCCGGGGGGCATGCCTGTCCGAGCGTCATTTCTGCCCTCAAGCG CGGCTTGTGTGTTGGGTGTGGTCCCCCCGGTGT…
PMF85	OTU540	Talaromyces	TTATCGGGGTGCGAGTCGGGCTCGTGGCCACCTCCCACCCTTGTCTCTATACACCCGTTG CTTTGGCGGGCCCACCGGGGCCACCTGGTCGCCGGGGGACGTTCGTCCCCGGGCCCGCGC CCGCCGAAGCGCTCTGTGAACCCTGATGAAGATGGGCTGTCTGAGTACTATGAAAATTGT CAAAACTTTCAACAATGGATCTCTTGGTTCCGGCATCGATGAAGAACGCAGCGAAATGCG ATAAGTAATGTGAATTGCAGAATTCCGTGAATCATCGAATCTTTGAACGCACATTGCGCC CCCTGGCATTCCGGGGGGCATGCCTGTCCGAGCGTCATTTCTGCCCTCAAGCACGGCTTG TGTGTTGGGTGTGGTCCCCCCGGGGACCTGCCC…
PMF86	OTU541	Talaromyces	AATTACGGAGTGCGGGCTCGCGGGCACCTCCCACCCTTGTCTCTCTACACCTGTTGCTTT GGCGGGCCCACTGGGGCTCCCTGGTCGCCGGGGGACACCCGTCCCCGGGCCCGCGCCCGC CGAAGCGCTTCGTGAACCCTGATGAAGAAGGGCTGTCTGAGTACTATGAAAATTGTCAAA ACTTTCAACAATGGATCTCTTGGTTCCGGCATCGATGAAGAACGCAGCGAAATGCGATAA GTAATGTGAATTGCAGAATTCCGTGAATCATCGAATCTTTGAACGCACATTGCGCCCCCT GGCATTCCGGGGGGCATGCCTGTCCGAGCGTCATTTCTGCCCTCAAGCACGGCTTGTGTG TTGGGTGTGGTCCCCCCGGGGACCTGCCCGAAA…
PMF87	OTU542	Talaromyces	AAGAAAACGGGTGCGGACCCTCGCGGGTCACCTCCCACCCGTGTCTCCTGTATACCCTGT TGCTTTGGCGGGCCCACCGGGTCCCCGGTCGCCGGGGGGCATCGCCCCCGGGCCCGCGCC CGCCAGAGCGCCCTCTGAACCCGATGAAGAAGGACTGTCTGAGTGGAATGAAATAATCAT TTAAAACTTTCAACAATGGATCTCTTGGTTCCGGCATCGATGAAGAACGCAGCGAAATGC GATAAGTAATGTGAATTGCAGAATTCCGTGAATCATCGAATCTTTGAACGCACATTGCGC CCCCTGGCATTCCGGGGGGCATGCCTGTCCGAGCGTCATTTCTGCCCTCAAGCGCGGCTT GTGTGTTGGGTGTGGTCCCCCCGGTGTTCGGGG…
PMF88	OTU543	Talaromyces	AATTCGAGTGAGGACCTCGCGGCCACCTCCCACCCTTGTCTCCAACACCTGTTGCTTCGG CGGGCCCACCGGGGCCACCCGGTCGCCGGGGGACATCCGTCCCCGGGCCCGCGCCCGCCG AGGCGCTCTGTGAACCCTGATGAAGATGGGCTGTCTGAGTGATATGAAAATTGTCAAAAC TTTCAACAATGGATCTCTTGGTTCCGGCATCGATGAAGAACGCAGCGAAATGCGATAAGT AATGTGAATTGCAGAATTCCGTGAATCATCGAATCTTTGAACGCACATTGCGCCCCCTGG CATTCCGGGGGGCATGCCTGTCCGAGCGTCATTTCTGCCCTCAAGCACGGCTTGTGTGTT GGGTGTGGTCCCCCTGGGGACCTGCCCGAAAGG…
PMF89	OTU544	Talaromyces	GGGGGCCTTCGGGGTGCGGGTTCACGAGCCTACCTCCCACCCGTGTTTACTGTTACCGCG TTGCCTCGGCGGGCCCACTGGGGCCTGGCCCCGGTCGCCGGGGGGCTTCTGCCCCCGGGC CCGCGCCCGCCGAAGCGCCCTGGAACCCTGTCTGAATAGTGAGTCTGAGTGGGATATTGA ATCATTAAAACTTTCAACAACGGATCTCTTGGTTCCGGCATCGATGAAGAACGCAGCGAA ATGCGATAAGTAATGTGAATTGCAGAATTCCGTGAATCATCGAATCTTTGAACGCACATT GCGCCCCCTGGCATTCCGGGGGGCATGCCTGTCCGAGCGTCATTTCTGCCCTCCAGCACG CCTGGGTGTTGGGTGCTGTCCCCCCGGGGACAC…
PMF90	OTU545	Talaromyces	GTCCCGGAGGTGCGGGGGTTTCTCACGAGCCCACCTCCCACCCGTGTTTACCGTTACCGC GTTGCCTCGGCGGGCCCACTGGGGCCTGGCCCCGGTCGCCGGGGGGCTTCTGCCCCCGGG CCCGCGCCCGCCGACGCACCCTAGAACCCTGCCTGAATAGTGAGTCTGAGTGAGATTTGA AATCATTAAAACTTTCAACAACGGATCTCTTGGTTCCGGCATCGATGAAGAACGCAGCGA AATGCGATAAGTAATGTGAATTGCAGAATTCCGTGAATCATCGAATCTTTGAACGCACAT TGCGCCCCCTGGCATTCCGGGGGGCATGCCTGTCCGAGCGTCATTTCTGCCCTCCAGCAC GGCTGGGTGTTGGGCGCTGTCCCCCCGGGGACA…
PMF91	OTU546	Chrysosporium	AGAGACGGGGGGGCTCCGGGGTCCATTGTGCCACCCGTGTTTACCTGTACCTGTTGCTTC GGCGGGCCTGCGGGCCTCGCTCGCTGCCGGGGGACCTGGTCCCCGGGCTCGTGCCCGCCG GAGACACACCCAACCTCTCTAACGTATACGTCTGAGCAATGATTTAATCATTAAAACTTT CAACAACGGATCTCTTGGTTCCCACATCGATGAAGAACGCAGCGAAATGCGATAAGTAAT GTGAATTGCAGAATTCCGTGAATCATCGAATCTTTGAACGCACATTGCGCCCCCTGGTAT TCCGGGGGGCATGCCTGTCCGAGCGTCATTGCAACCCTCAAGCGCGGCTTGCGTGTTGGG CGCCGTCCCCCGTGGACGCGCCCGAAAGGCAGT…
PMF92	OTU547	Beauveria	GGGGGGAATTAAGGGAGTTTCACTCCTAACCCTTCTGTGAACCTACCTATCGTTGCTTCG GCGGACTCGCCCCAGCCCGGACGCGGACTGGACCAGCGGCCCGCCGGGGACCTCAAACTC TTGTATTCCAGCATCTTCTGAATACGCCGCAAGGCAAAACAAATGAATCAAAACTTTCAA CAACGGATCTCTTGGCTCTGGCATCGATGAAGAACGCAGCGAAACGCGATAAGTAATGTG AATTGCAGAATCCAGTGAATCATCGAATCTTTGAACGCACATTGCGCCCGCCAGCATTCT GGCGGGCATGCCTGTTCGAGCGTCATTTCAACCCTCGACCTCCCCTTGGGGAGGTCGGCG TTGGGGACCGGCAGCACACCGCCGGCCCTGAAA…
PMF93	OTU548	Acremonium	TGGGGAATCGGGGATCTACAACTCCCAACCCCTGTGACATACCTACTGTTGCTTCGGCGG GACCGCCCCGGGCGCCTTCGCGGTGCCCCGGAACCAGGCGCCCGCCGGGGACATCAAACT CTTGATTGTTATAGTGGCATTCTCTGAGTAAAACATACAAATAAGTCAAAACTTTCAACA ACGGATCTCTTGGCTCTGGCATCGATGAAGAACGCAGCGAAATGCGATAAGTAATGCGAA TTGCAGAATTCAGTGAATCATCGAATCTTTGAACGCACATTGCGCCCGCTAGTATTCTGG CGGGCATGCCTGTCTGAGCGTCATTTCAACCCTCGCCCCCGGCTTTTGCTGGGAGCGGTG TTGGGGATCGGCCGCCCGTCACTGGGAGGCCGG…
PMF94	OTU549	Fusarium	GGGGTATACGGTTTCACTCCAACCCCTGTGAACATACCAATTGTTGCCTCGGCGGATCAG CCCGCTCCCGGTAAAACGGGACGGCCCGCCAGAGGACCCCTAAACTCTGTTTCTATATGT AACTTCTGAGTAAAACCATAAATAAATCAAAACTTTCAACAACGGATCTCTTGGTTCTGG CATCGATGAAGAACGCAGCAAAATGCGATAAGTAATGTGAATTGCAGAATTCAGTGAATC ATCGAATCTTTGAACGCACATTGCGCCCGCCAGTATTCTGGCGGGCATGCCTGTTCGAGC GTCATTTCAACCCTCAAGCCCAGCTTGGTGTTGGGACTCGCGAGTCAAATCGCGTTCCCC AAATTGATTGGCGGTCACGTCGAGCTTCCATAG…
PMF95	OTU550	Gibberella	GCTGTCCTTCGAGTTTCGCTCCCAACCCCTGTGACATACCTATACGTTGCCTCGGCGGAT CAGCCCGCGCCCCGTAAAACGGGACGGCCCGCCCGAGGACCCCTAAACTCTGTTTTTAGT GGAACTTCTGAGTAAAACAAACAAATAAATCAAAACTTTCAACAACGGATCTCTTGGTTC TGGCATCGATGAAGAACGCAGCAAAATGCGATAAGTAATGTGAATTGCAGAATTCAGTGA ATCATCGAATCTTTGAACGCACATTGCGCCCGCCAGTATTCTGGCGGGCATGCCTGTTCG AGCGTCATTTCAACCCTCAAGCTCAGCTTGGTGTTGGGACTCGCGGTAACCCGCGTTCCC CAAATCGATTGGCGGTCACGTCGAGCTTCCATA…
PMF96	OTU551	Stachybotrys	AAAGGGGGGTCGGGGTTTCACTCCCAACCCTTATGTGACCGTACCTATCGTTGCTTCGGC GGGAACGCCCCGGCGCCCTGCGCCCGGATCCAGGCGCCCGCCGGAGACCCCAAACTCTTG TGTTTTTTTCAGTATTCTCTGAGTGGCAAACGCAAAAATAAATCAAAACTTTTAACAACG GATCTCTTGGCTCTGGCATCGATGAAGAACGCAGCGAAATGCGATAAGTAATGTGAATTG CAGAATTCAGTGAATCATCGAATCTTTGAACGCACATTGCGCCCGTTAGCATTCTAGCGG GCATGCCTGTCCGAGCGTCATTTCAACCCTCAGGGTCCCCGTTCCGGCGGGGAACCTGGT GTTGGGGATCGGCCCGCCCCGTGCGGCGCCGTC…
PMF97	OTU552	Stachybotrys	TAACTGCAAACCCTTATGTGAACCATACCTATCGTTGCTTCGGCGGGAGAGCCCCGGCCC CCTCGGGCCCGGAGTCAGGCGCCCGCCGGAGACCCCAAACTCTTTGTTTTACTTGAGTAT CGTCTGAGTGGTATAAACAAATACATCAAAACTTTTAACAACGGATCTCTTGGCTCTGGC ATCGATGAAGAACGCAGCGAAATGCGATAAGTAATGTGAATTGCAGAATTCAGTGAATCA TCGAATCTTTGAACGCACATTGCGCCCGTCAGCATTCTGGCGGGCATGCCTGTTCGAGCG TCATTTCAACCCTCAGGACCCCCCTTTCGCGGGGAGGGACCTGGCGTTGGGGATCGGCCC GCCCCCGCGGCGGCGCCGTCCCCGAAATCTAGT…
PMF98	OTU553	Stachybotrys	GGGGTTTCGAGGTTCACTCCCAACCCTTATGTGAACCATACCTATCGTTGCTTCGGCGGG AGAGCCCCGGCCCCCTCGGGCCCGGAGTCAGGCGCCCGCCGGAGACCCCAAACTCTTTGT TTTACTTGAGTATCGTCTGAGTGGTATAAACAAATACATCAAAACTTTTAACAACGGATC TCTTGGCTCTGGCATCGATGAAGAACGCAGCGAAATGCGATAAGTAATGTGAATTGCAGA ATTCAGTGAATCATCGAATCTTTGAACGCACATTGCGCCCGTCAGCATTCTGGCGGGCAT GCCTGTTCGAGCGTCATTTCAACCCTCAGGACCCCCCTTTCGCGGGGAGGGACCTGGCGT TGGGGATCGGCCCGCCCCCCGTGGCGGCGCCGT…
PMF99	OTU554	Microascus	GCGGCTCGTAGTATCTTCAACCCATTGTGACCTTACCTCTTGCCGCGCGTTGCCTCGGCG GGGAGGCGGGGTCTGGGTCGGCGCGCCCCTCACCGGGCCGCCGTCCCCGTCCCCGTCCCC GCCGGCCGCGCCAAACTCTAAATTTGAAAAAGCGTACTGCACGTTCTGATTCAAAACAAA AAACAAGTCAAAACTTTTAACAACGGATCTCTTGGTTCTGGCATCGATGAAGAACGCAGC GAAATGCGATAAGTAATGTGAATTGCAGAATTCAGTGAATCATCGAATCTTTGAACGCAC ATTGCGCCCGGCAGCAATCTGCCGGGCATGCCTGTCCGAGCGTCATTTCTTCCCTCGAGC GCGGCTAGCCCTACGGGGCCTGCCGTCGCCCGG…
PMF100	OTU555	Microascus	GAATTCCGAGCTACTCTTCTACCCTTTTGTGACACTACCCCATTGCCGCGCGTTGCCTCG GCGGGGAGGTCTGGGGGGTTGCGCTCCGGCGCTCCCCCCGGGCCCCCGCCGGCCGCGCCG AACTCTTCATTTGCAAAGCGGACTGTACGATCTGATTATATCTTGAAAAACAAGTCAAAA CTTTCAACAACGGATCTCTTGGTTCTGGCATCGATGAAGAACGCAGCGAAATGCGATAAG TAATGTGAATTGCAGAATTCAGTGAATCATCGAATCTTTGAACGCACATTGCGCCCGGCA GCAATCTGCCGGGCATGCCTGTCCGAGCGTCATTTCTGCCCTCGAGCGCGGTTCGGCCCC TAGCGGGCCGGCCGCCGCCCGGTGTTGGGGCGC…
PMF101	OTU556	Chaetomium	GGGGCTACGAGTTGCAACTCCCTAACCATTGTGAACGTTACCTAAACCGTTGCTTCGGCG GGCGGCCCCGGGGTTTACCCCCCGGGCGCCCCTGGGCCCCACCGCGGGCGCCCGCCGGAG GTCACCAAACTCTTGATAATTTATGGCCTCTCTGAGTCTTCTGTACTGAATAAGTCAAAA CTTTCAACAACGGATCTCTTGGTTCTGGCATCGATGAAGAACGCAGCGAAATGCGATAAG TAATGTGAATTGCAGAATTCAGTGAATCATCGAATCTTTGAACGCACATTGCGCCCGCCA GTATTCTGGCGGGCATGCCTGTTCGAGCGTCATTTCAACCATCAAGCCCCGGGCTTGTGT TGGGGACCTGCGGCTGCCGCAGGCCCTGAAAAG…
PMF102	OTU557	Chaetomium	GTGGACTCGAGTGCAGCTCCCTAACCATTGTGACGTTACCTATACCGTTGCTTCGGCGGG CGGCCCCGGGGTTTACCCCCCGGGCGCCCCTGGGCCCCACCGCGGGCGCCCGCCGGAGGT CACCAAACTCTTGATAATTTATGGCCTCTCTGAGTCTTCTGTACTGAATAAGTCAAAACT TTCAACAACGGATCTCTTGGTTCTGGCATCGATGAAGAACGCAGCGAAATGCGATAAGTA ATGTGAATTGCAGAATTCAGTGAATCATCGAATCTTTGAACGCACATTGCGCCCGCCAGC ATTCTGGCGGGCATGCCTGTTCGAGCGTCATTTCAACCATCAAGCCCCCGGGCTTGTGTT GGGGACCTGCGGCTGCCGCAGGCCCTGAAAAGC…
PMF103	OTU558	Chaetomium	CGGGGCCCCGAGTGCAACTCCCTAACCATTGTGAACGTTACCTTTATCGTTGCTTCGGCG GGTGGCGCCCAGCGCCCCCAAGGCCCCCCCGCGGGGCGCCCGCCGGAGGAAACCTAACTC TTGACAACTGTATGGCCTCTCTGAGTAACTATACTTAATAAGTTAAAACTTTCAACAACG GATCTCTTGGTTCTGGCATCGATGAAGAACGCAGCGAAATGCGATAAGTAATGTGAATTG CAGAATTCAGTGAATCATCGAATCTTTGAACGCACATTGCGCCCGCCAGTATTCTGGCGG GCATGCCTGTTCGAGCGTCATTTCAACCATCAAGCCCCAGGCTTGTGTTGGGGACCTGCG GCTGCCGCAGGCCCTGAAAAACAGTGGCGGGCT…
PMF104	OTU559	Chaetomium	GAAAAAGAGTGGAAAACTCCCTAAACCATTGTGAACGTTACCTAAACCGTTGCTTCGGCG GGCGGCCCCGGGGTTTACCCCCCGGGCGCCCCTGGGCCCCACCGCGGGCGCCCGCCGGAG GTCACCAAACTCTTGATAATTTATGGCCTCTCTGAGTCTTCTGTACTGAATAAGTCAAAA CTTTCAACAACGGATCTCTTGGTTCTGGCATCGATGAAGAACGCAGCGAAATGCGATAAG TAATGTGAATTGCAGAATTCAGTGAATCATCGAATCTTTGAACGCACATTGCGCCCGCCA GTATTCTGGCGGGCATGCCTGTTCGAGCGTCATTTCAACCATCAAGCCCCGGGCTTGTGT TGGGGACCTGCGGCTGCCGCAGGCCCTGAAAAG…
PMF105	OTU560	Chaetomium	GCGCTCGAGCTGCACTCCCTAACCATTGTGACGTTACCTAAACCGTTGCTTCGGCGGGCG GCCCCGGGGTTTACCCCCCGGGCGCCCCTGGGCCCCACCGCGGGCGCCCGCCGGAGGTCA CCAAACTCTTGATAATTTATGGCCTCTCTGAGTCTTCTGTACTGAATAAGTCAAAACTTT CAACAACGGATCTCTTGGTTCTGGCATCGATGAAGAACGCAGCGAAATGCGATAAGTAAT GTGAATTGCAGAATTCAGTGAATCATCGAATCTTTGAACGCACATTGCGCCCGCCAGTAT TCTGGCGGGCATGCCTGTTCGAGCGTCATTTCAACCATCAAGCCCCCGGCTTGTGTTGGG GACCTGCGGCTGCCGCAGGCCCTGAAAAGCAGT…
PMF106	OTU561	Chaetomium	AAAGGAGCTGCAAACTCCCTAACCATTGTGACGTTACCTAAACCGTTGCTTCGGCGGGCG GCCCCGGGGTTTACCCCCCGGGCGCCCCTGGGCCCCACCGCGGGCGCCCGCCGGAGGTCA CCAAACTCTTGATAATTTATGGCCTCTCTGAGTCTTCTGTACTGAATAAGTCAAAACTTT CAACAACGGATCTCTTGGTTCTGGCATCGATGAAGAACGCAGCGAAATGCGATAAGTAAT GTGAATTGCAGAATTCAGTGAATCATCGAATCTTTGAACGCACATTGCGCCCGCCAGTAT TCTGGCGGGCATGCCTGTTCGAGCGTCATTTCAACCATCAAGCCCCGGGCTTGTGTTGGG GACCTGCGGCTGCCGCAGGCCCTGAAAAGCAGT…
PMF107	OTU562	Dichotomopilus	GGGCACGGAGTTGCAACTCCCAACCATCGTGACGCTACCTATATCGTTGCTTCGGCGGGC GGCGCGCCCGCGCCCTCGGCCCCCCGGGGGCCCGCCGGAGACCCAACAAACTCTTGAATT TTCGTGGCCTCTCTGAGTCTTCTGTACTGAATAAGTCAAAACTTTCAACAACGGATCTCT TGGTTCTGGCATCGATGAAGAACGCAGCGAAATGCGATAAGTAATGTGAATTGCAGAATT CAGTGAATCATCGAATCTTTGAACGCACATTGCGCCCGCCAGTATTCTGGCGGGCATGCC TGTTCGAGCGTCATTTCAACCATCAAGCCCCCGGCTTGTGTTGGGGACCTGCGGCGCGCC CGCAGGCCCTGAAAACCAGTGGCGGGCTCGCTG…
PMF108	OTU563	Dichotomopilus	TGGCCTCCGGAGTTGCAACTCCCAACCATCGTGACGTTACCTACATCGTTGCTTCGGCGG GTGGCGGGCTTCGGCCCTGCCCTCGGCCCCTCTCGGGGGCCCGCCGGAGGTACACCAAAC TCTTGAATTTACATGGCCTCTCTGAGTCTTCTGTACTGAATAAGTCAAAACTTTCAACAA CGGATCTCTTGGTTCTGGCATCGATGAAGAACGCAGCGAAATGCGATAAGTAATGTGAAT TGCAGAATTCAGTGAATCATCGAATCTTTGAACGCACATTGCGCCCGCCAGTATTCTGGC GGGCATGCCTGTCCGAGCGTCATTTCAACCATCAAGCCCCCGGCTTGTGTTGGGGACCTG CGGCACACCCGCAGGCCCTGAAAACCAGTGGCG…
PMF109	OTU564	Dichotomopilus	GAAGGGGGTGGCAAACTCCCAACCATCGTGAACGTTACCTATATCGTTGCTTCGGCGGGT GGCTCGGCCTCGGCCCTGCCCTAGGCCCCTCTCGGGGGCCCGCCGGAGGTCTACCAAACT CTTGAATTTACATGGCCTCTCTGAGTCTTCTGTACTGAATAAGTCAAAACTTTCAACAAC GGATCTCTTGGTTCTGGCATCGATGAAGAACGCAGCGAAATGCGATAAGTAATGTGAATT GCAGAATTCAGTGAATCATCGAATCTTTGAACGCACATTGCGCCCGCCAGTATTCTGGCG GGCATGCCTGTCCGAGCGTCATTTCAACCATCAAGCCCCCGGCTTGTGTTGGGGACCTGC GGCACACCCGCAGGCCCTGAAAACCAGTGGCGG…
PMF110	OTU565	Dichotomopilus	CGGGTTTCAAGTTGCAACTACCAACCATCGTGACGTTACCTATATCGTTGCTTCGGCGGG CGGCGCGCCCGGAGGGGTCCTAACCGGCCCCCCCGCGGTCCGCCCTCGGCCCCACCGTGG GGCCCGCCGGAGGTCTACCAAACTCTGAATTTATATGGCCTCTCTGAGTCTTCTGTACTG AATAAGTCAAAACTTTCAACAACGGATCTCTTGGTTCTGGCATCGATGAAGAACGCAGCG AAATGCGATAAGTAATGTGAATTGCAGAATTCAGTGAATCATCGAATCTTTGAACGCACA TTGCGCCCGCCAGTATTCTGGCGGGCATGCCTGTCCGAGCGTCATTTCAACCATCAAGCC CCCGGCTTGTGTTGGGGACCTGCGGCACACCCG…
PMF111	OTU566	Dichotomopilus	GGGCAAGGGCTGCAACTCCCAACCATCGTGAACGCTACCAATATCGTTGCTTCGGCGGGC GGCGCGCCCGCGCCCTCAGCCCCCTCCGGGGGGCCCGCCGGAGACCCAACAAACTCTTGA ATTTTCGTGGCCTCTCTGAGTCTTCTGTACTGAATAAGTCAAAACTTTCAACAACGGATC TCTTGGTTCTGGCATCGATGAAGAACGCAGCGAAATGCGATAAGTAATGTGAATTGCAGA ATTCAGTGAATCATCGAATCTTTGAACGCACATTGCGCCCGCCAGTATTCTGGCGGGCAT GCCTGTTCGAGCGTCATTTCAACCATCAAGCCCCCGGCTTGTGTTGGGGACCTGCGGCGC GCCCGCAGGCCCTGAAAACCAGTGGCGGGCTCG…
PMF112	OTU567	Subramaniula	GGGGCTTGGAGTTCTATACTCCCAACCATTGTGACCTTACCTCATACCGTTGCTTCGGCG GGCGGGCCGGCCCCAGGGCCGCGCCCCCCAGGCCCCTCGCGGGGCGCCCGCCGGAGGAAA CCAAACTCTTGATTATTATGGCCTCTCTGAGTCTTCTGTACTGAATAAGTCAAAACTTTC AACAACGGATCTCTTGGTTCTGGCATCGATGAAGAACGCAGCGAAATGCGATAAGTAATG TGAATTGCAGAATTCAGTGAATCATCGAATCTTTGAACGCACATTGCGCCCGCCAGTATT CTGGCGGGCATGCCTGTTCGAGCGTCATTTCAACCATCAAGCCCCCGGCTTGTGTTGGGG ACCTGCGGCTGCCGCAGGCCCTGAAAACCAGTG…
PMF113	OTU568	Arthrinium	GAAAGTTTACGAATTTTCACTCCCACCATTTGTCACTTACTCAGTTATGCCTCGGCGTAA GCTGGGCGGGTCGGACGTGCTACCCTGGAGCTACCCTGTAGCTACCCGGTAGCCGCGGCC GCCTCCTAGCCCGCCGGTGGTACGCTAAACTCTTGTTTAATTGTATATTCTGAGCGTCTT ATTTTAATAAGTTAAAACTTTCAACAACGGATCTCTTGGTTCTGGCATCGATGAAGAACG CAGCGAAATGCGATAAGTAATGTGAATTGCAGAATTCAGTGAATCATCGAATCTTTGAAC GCACATTGCGCCCATTAGTATTCTAGTGGGCATGCCTGTTCGAGCGTCATTTCAACCCTT AAGCCTAGCTTAGTGTTGGGAATCTACTGTATT…
PMF114	OTU569	Arthrinium	TCGGGCATCGAGCTTACACTCCCATACCATCTGTTAACCTACCCAGTTATGCCTCGGCGT AAGCTCGGTTGGAGGCACCTGCAGCTACCCTGTAGTTGCGGACTGCCAACTCCAGCCGCG GCCCGCCGGCGGTACACTAAACTCTGTTTTATTTTATATTCTGAGCGTCTTATTTTAATA AGTTAAAACTTTCAACAACGGATCTCTTGGTTCTGGCATCGATGAAGAACGCAGCGAAAT GCGATAAGTAATGTGAATTGCAGAATTCAGTGAATCATCGAATCTTTGAACGCACATTGC GCCCATCAGTATTCTGGTGGGCATGCCTGTTCGAGCGTCATTTCAACCCTTAAGCCTAGC TTAGTGTTGGGAATCTGCTGTACTGCAGTTCCT…
PMF115	OTU570	Arthrinium	TGGCACAACGTGGGGGTTTGTTCACTCCACACCATTTGTCACTTACCAGTTATGCCTCGG CGTGAACTGCGTACGGAGGCAGGTCGGGAGTTACCCTGTAGCCTACCCTGTAGGTTACCC GGTAGCTACCCTGTAGGCTACCCTGTAGCTTACCCTGCACCACTCCCGCGCAGCCCGCCG GTGGACACTAAACTCTTGTTTTATTGTATCTTCTGAGCGTATTATTTTAATAATTAAAAC TTTCAACAACGGATCTCTTGGTTCTGGCATCGATGAAGAACGCAGCGAAATGCGATAAGT AATGTGAATTGCAGAATTCAGTGAATCATCGAATCTTTGAACGCACATTGCGCCCATCAG TATTCTGGTGGGCATGCCTGTTCGAGCGTCATT…
PMF116	OTU571	Arthrinium	TGGGGGCTTCGGAGTAACACTCCACACCATTTGTCACTTACCAGTTATGCCTCGGCGTGA ACTGCGTACGGAGGCAGGTCGGGTGTTACCCTGTAGCCTACCCTGTAGGTTACCCGGTAG CTACCCTGTAGGCTACCCTGTAGCTTACCCTGCACCACTCCCGCGCAGCCCGCCGGTGGA CACTAAACTCTTGTTTTATTGTATCTTCTGAGCGTATTATTTTAATAATTAAAACTTTCA ACAACGGATCTCTTGGTTCTGGCATCGATGAAGAACGCAGCGAAATGCGATAAGTAATGT GAATTGCAGAATTCAGTGAATCATCGAATCTTTGAACGCACATTGCGCCCATCAGTATTC TGGTGGGCATGCCTGTTCGAGCGTCATTTCAAC…
PMF117	OTU572	Arthrinium	GTGGCCTCGACTTTACACTCCATACCATTTGTAACTTTACTCAGTTATGCCTCGGCGTGA ACTGCGTACGGAGGCAGAGTGGTGTTACCCGGTAGCTTACCCTGTAGGTTACCCTGTGGC GCTACCCTGTATCAACTCCCGCGCAGCCCGCCGGTGGTACACTAAACTCTTGTTTTATTT TATATTCTGAGCGTATTATTTTAATAATTAAAACTTTCAACAACGGATCTCTTGGTTCTG GCATCGATGAAGAACGCAGCGAAATGCGATAAGTAATGTGAATTGCAGAATTCAGTGAAT CATCGAATCTTTGAACGCACATTGCGCCCATCAGTATTCTGGTGGGCATGCCTGTTCGAG CGTCATTTCAACCCTTAAGCCTAGCTTAGTGTT…
PMF118	OTU573	Arthrinium	GAAAAAGAGGATACAACTCCCATACCATTTGTAAACTTTACTCAGTTATGCCTCGGCGTG AACTGCGTACGGAGGCAGAGTGGTGTTACCCGGTAGCTTACCCTGTAGGTTACCCTGTAG CGCTACCCTGTATCAACTCCCGCGCAGCCCGCCGGTGGTACACTAAACTCTTGTTTTATT TTATATTCTGAGCGTATTATTTTAATAATTAAAACTTTCAACAACGGATCTCTTGGTTCT GGCATCGATGAAGAACGCAGCGAAATGCGATAAGTAATGTGAATTGCAGAATTCAGTGAA TCATCGAATCTTTGAACGCACATTGCGCCCATCAGTATTCTGGTGGGCATGCCTGTTCGA GCGTCATTTCAACCCTTAAGCCTAGCTTAGTGT…
PMF119	OTU574	Daldinia	AGGAGGGTTTCTGGGGTTTCTAACTCCACCCTTTGTGACCTTACCGTCGTTGCCTCGGCG GGCTGTACTTACCCTGTAGCTACCCTGTAGCTACCCGGTAGGTGCGCTCCAAGCCCGCCG GTGGACCACTAAATTCTATTTTACTACTGTATCTCTGAATGCTTCAACTTAATAAGTTAA AACTTTCAACAACGGATCTCTTGGTTCTGGCATCGATGAAGAACGCAGCGAAATGCGATA AGTAATGTGAATTGCAGAATTCAGTGAATCATCGAATCTTTGAACGCACATTGCGCCCAT TAGTATTCTAGTGGGCATGCCTATTCGAGCGTCATTTCAACCCTTAAGCCTAGTTGCTTA GTGTTGGGAATCTGCCCTGTATTTATAGGGCAG…
PMF120	OTU575	Hypoxylon	GCGGGCTCGAGCATTCAACTCCCACCCTTTGTGACCATATCGTCGTTGCCTCGGCGTGAG CGGCAGCTACCCTGGAGTAGTTACCCTGTAGTAGCTGGGAGCACCTACCCTGTAGGAGCT ACCCTGTAGCTAGAGGGCATCTACCCTGGAGCTGCAAACAACGCCCGCCGGAGGACCACT AAACTCTTGTTTTTACCATGTATTTCTGAATGCTTCAACTATAAATAGTTAAAACTTTCA ACAACGGATCTCTTGGTTCTGGCATCGATGAAGAACGCAGCGAAATGCGATAAGTAATGT GAATTGCAGAATTCAGTGAATCATCGAATCTTTGAACGCATATTGCGCCCATTAGTATTC TAGTGGGCATGCCTATTCGAGCGTCATTTCAAC…
PMF121	OTU576	Irpex	GTGCTTCGAGCTGACGGGTTGTAGCTGGCCTCTCACGAGGCATGTGCACGCCTGGCTCAT CCACTCTTAACCTCTGTGCACTTTATGTAAGAGAAAAAAATGGTGGAAGCTTCCAGGATC TCGCGAGAGGTCTTCGGTTGAACAAGCCGTTTTTCTTTCTTATGTTTTACTACAAACGCT TCAGTTATAGAATGTCAACTGTGTATAACACATTTATATACAACTTTCAGCAACGGATCT CTTGGCTCTCGCATCGATGAAGAACGCAGCGAAATGCGATAAGTAATGTGAATTGCAGAA TTCAGTGAATCATCGAATCTTTGAACGCACCTTGCACTCCTTGGTATTCCGAGGAGTATG CCTGTTTGAGTCTCATGGTATTCTCAACCCCTA…
PMF122	OTU577	Rhodotorula	GAGGGCTGGTGATTAGGACGTCCACTTAACTTGGAGTCCGAACTCTCACTTTCTAACCCT GTGCACTTGTTTGGGATAGTAACTCTCGCAAGAGAGCGAACTCCTATTCACTTATAAACA CAAAGTCTATGAATGTATTAAATTTTATAACAAAATAAAACTTTCAACAACGGATCTCTT GGCTCTCGCATCGATGAAGAACGCAGCGAAATGCGATAAGTAATGTGAATTGCAGAATTC AGTGAATCATCGAATCTTTGAACGCACCTTGCGCTCCATGGTATTCCGTGGAGCATGCCT GTTTGAGTGTCATGAATACTTCAACCCTCCTCTTTCTTAATGATTGAAGAGGTGTTTGGT TTCTGAGCGCTGCTGGCCTTTACGGTCTAGCTC…
PMF123	OTU578	Filobasidium	TCGGTCGGGATTAGATTGACCATAGGCGAAGCCAGTGGTTCTTCTTTCATATCCATAACA CCTGTGCACTGTTGGATGCTTGCATCCACTTTTAAACTAAACATTATTGTAACAAATGTA GTCTTATTATAACATAATAAAACTTTCAACAACGGATCTCTTGGCTCTCGCATCGATGAA GAACGCAGCGAAATGCGATAAGTAATGTGAATTGCAGAATTCAGTGAATCATCGAATCTT TGAACGCACCTTGCGCTCCTTGGTATTCCGAGGAGCATGCCTGTTTGAGTGTCATGAAAC CCTCAAACCCAAGTTTTGGATTTCGATCCATGCTTGAGTTTGGATTTGGATGTTTGCCGG TGATGAACCGACTCATCTTAAAAGTATTAGCTT…
PMF124	OTU579	Papiliotrema	TTGGGCCTTGATGATCGAGACTTATCAGATTCTACCACCTCTGTGAACCGTTGACCTCCG GGTTAATAATCAAACATCAGTGTAACGAACGTAAGAGTATCTTAATTAAACAAAACTTTT AACAACGGATCTCTTGGCTCTCGCATCGATGAAGAACGCAGCGAAATGCGATAAGTAATG TGAATTGCAGAATTCAGTGAATCATCGAATCTTTGAACGCACCTTGCGCCTTTTGGTATT CCGAAAGGCATGCCTGTTTCAGTGTCATGAAATCTCAATCTAATATGTTTTCTGAACATG TTAGGCTTGGACTTGGGTGTCTGCCAGCAATGGCTCACCTCAAATGACTTAGTGGAACAT CCCACATCAGTGTTAGACGTAATAAGTTTCGTC…
PMF125	OTU580	Ustilago	GGGATTTTTTTTGAACCTTTTTTTTCTGAGGTGTGGCTCGCACCTGTCCAACTAAACCTG AGCTACCTTTTTTATATAACACGGTTGCATCGGTCGGTCTGTCGAAACCAGTAGCGCTCA TAGCGAGCAGCGTCTGGGGAAAGACGGGTCGGCGCTTCTTACCAACACTTTTGAACACTA GGATTGGAAGGACAAAAATCATTTTTTTGATGATGGAAGCGACTGGTAATGCGGTCGTCT AAATTGAAAAAACAACTTTTGGCAACGGATCTCTTGGTTCTCCCATCGATGAAGAACGCA GCGAATTGCGATAAGTAATGTGAATTGCAGAAGTGAATCATCGAATCTTTGAACGCACCT TGCGCTCCCGGCAGATTTAATCTGGGGAGCATG…
PMF126	OTU581	Mucor	AAAAATAAAACAATAATTTTGGCTTGTCCATCATTATCTATTTACTGTGAAACGTATTAT TACTTGACGCCTGAGGGATGTTCCATTGCTATAAGGATAGGCAGTGGAAATGTTAACCGA GTCATAATCAAGCTTAGGCTTGGTATCCTATTATTATTTACCAAAAGAATTCAGAATTAA TATTGTAACATAGACGTAAAAAATCTATAAAACAACTTTTAACAACGGATCTCTTGGTTC TCGCATCGATGAAGAACGTAGCAAAGTGCGATAACTAGTGTGAATTGCATATTCAGTGAA TCATCGAGTCTTTGAACGCAACTTGCGCTCATTGGTATTCCAATGAGCACGCCTGTTTCA GTATCAAAACAAACCCTCTATCCAACTTTTGTT…
PMF127	OTU582	Rhizopus	AGCATTCAGTTAGCGCCTTACCTTAGGGTTTCCTCTGGGGTAAGTGATTGCTTCTACACT GTGAAAATTTGGCTGAGAGACTCAGACTGGTCATGGGTAGACCTATCTGGGGTTTGATCG ATGCCACTCCTGGTTTCAGGAGTACCCTTCATAATAAACCTAGAAATTCAGTATTATAAA GTTTAATAAAAAACAACTTTTAACAATGGATCTCTTGGTTCTCGCATCGATGAAGAACGT AGCAAAGTGCGATAACTAGTGTGAATTGCATATTCAGTGAATCATCGAGTCTTTGAACGC AGCTTGCACTCTATGGTTTTTCTATAGAGTACGCCTGCTTCAGTATCATCACAAACCCAC ACATAACATTTGTTTATGTGGTGATGGGTCGCA…
PMF128	OTU583	Rhizopus	CGGGGTTTATTAGGTATAGCGCCTTACATCAGGGTTTCCTGGGGTAAGTGATTGCTTCTA CACTGTGAAAATTTGGCTGAGAGACTCAGACTGGTCATGGGTAGACCTATCTGGGGTTTG ATTGATGCCACTCCTGGTTTCAGGAGCACCCTTCATAATAAACCTAGAAATTCAGTATTA TAAAGTTTAATAAAAACAACTTTTAACAATGGATCTCTTGGTTCTCGCATCGATGAAGAA CGTAGCAAAGTGCGATAACTAGTGTGAATTGCATATTCAGTGAATCATCGAGTCTTTGAA CGCAGCTTGCACTCTATGGTTTTTCTATAGAGTACGCCTGCTTCAGTATCATCACAAACC CACACATAACATTTGTTTATGTGGTAATGGGTC…
PMF129	OTU584	Cladosporium	GTTGGCTCGTGACCGGCTACGGCCGGGATGTTCATAACCCTTTGTTGTCCGACTCTGTTG CCTCCGGGGCGACCCTGCCTTCGGGCGGGGGCTCCGGGTGGACACTTCAAACTCTTGCGT AACTTTGCAGTCTGAGTAAACTTAATTAATAAATTAAAACTTTTAACAACGGATCTCTTG GTTCTGGCATCGATGAAGAACGCAGCGAAATGCGATAAGTAATGTGAATTGCAGAATTCA GTGAATCATCGAATCTTTGAACGCACATTGCGCCCCCTGGTATTCCGGGGGGCATGCCTG TTCGAGCGTCATTTCACCACTCAAGCCTCGCTTGGTATTGGGCAACGCGGTCCGCCGCGT GCCTCAAATCGTCCGGCTGGGTCTTCTGTCCCC…
PMF130	OTU585	Cladosporium	ATTTAGGGCTTCGGTGACCCGGTCTACCACCGGGAGTTCATAACCCTTTGTTGTCCGACT CTGTTGCCTCCGGGGCGACCCTGCCTTCGGGCGGGGGCTCCGGGTGGACACTTCAAACTC TTGCGTAACTTTGCAGTCTGAGTAAACTTAATTAATAAATTAAAACTTTTAACAACGGAT CTCTTGGTTCTGGCATCGATGAAGAACGCAGCGAAATGCGATAAGTAATGTGAATTGCAG AATTCAGTGAATCATCGAATCTTTGAACGCACATTGCGCCCCCTGGTATTCCGGGGGGCA TGCCTGTTCGAGCGTCATTTCACCACTCAAGCCTCGCTTGGTATTGGGCATCGCGGTCCG CCGCGTGCCTCAAATCGACCGGCTGGGTCTTCT…

## Sheet: Table S3
Table S3 The composition of each medium for testing the antimicrobial activities of the isolates (g/L).
Name of medium	A1	A2	B1	B2	F1	F2
Glucose	0	10	20	2.5	20	20
Peptone	0	0	0	20	5	10
Soluble starch	30	30	0	0	0	0
Soybean powder	15	0	20	0	2	2
Cotton-seed powder	0	20	0	0	0	0
Glycerin	0	0	0	0	0	10
Sucrose	0	0	0	0	0	10
Dipotassium phosphate	0.5	1	1	2.5	0	0.5
Ferrous sulfate	0.5	0	0	0	0	0
Sodium thiosulfate	2e-05	0	0	0	0	0
Potassium chloride	0.3	0	0.5	0	0	0
Sodium chloride	0	1	0.5	5	0	0
Yeast extract	0	4	3	0	0	0
ammonium sulfate	0	4	0	0	2	3
magnesium sulfate	0	1	0.5	0	0	0
calcium carbonate	0	5	0	0	0	0
Vitamin B	0	0	5e-08	5e-08	0	0
corn steep liquor	0	0	0	0	10	0
dextrin	0	0	0	0	10	0
polyethylene glycol	0	0	0	0	0	2.5
sodium nitrate	0	0	0	0	0	3

## Sheet: Table S4
Table S4 The numbers of bacterial isolates in phylum level.
	Total isolates		PM2.5 samples in non-haze days									PM2.5 samples in light-haze days								PM2.5 samples in heavy-haze days										PM10 samples in non-haze days									PM10 samples in light-haze days								PM10 samples in heavy-haze days
Phylum	Total isolates in all samples	Percents of total isolates in all samples	Y-1	B1-1	B5-1	B7-1	B8-1	B12-1	B25-1	Total isolates of PM2.5 samples in non-haze days	Percent of total isolates of PM2.5 samples in non-haze days	B2-1	B3-1	B4-1	B15-1	B18-1	B24-1	Total isolates of PM2.5 samples in light-haze days	Percent of total isolates of PM2.5 samples in light-haze days	B9-1	B10-1	B16-1	B17-1	B19-1	B23-1	C3-1	C4-1	Total isolates of PM2.5 samples in heavy-haze days	Percent of total isolates of PM2.5 samples in heavy-haze days	Y-2	B1-2	B5-2	B7-2	B8-2	B12-2	B25-2	Total isolates of PM10 samples in non-haze days	Percent of total isolates of PM10 samples in non-haze days	B2-2	B3-2	B4-2	B15-2	B18-2	B24-2	Total isolates of PM10 samples in light-haze days	Percent of total isolates of PM10 samples in light-haze days	B9-2	B10-2	B16-2
Actinobacteria	283	0.22496	2	2	1	1	4	2	0	12	0.162162	1	1	2	1	5	1	11	0.186441	0	0	0	0	1	0	0	2	3	0.0491803	3	2	14	10	9	7	12	57	0.333333	0	0	0	0	13	1	14	0.12963	1	0	0
Deinococcus-Thermus	4	0.00317965	0	0	0	0	0	0	0	0	0	0	0	0	0	0	0	0	0	0	0	0	0	0	0	0	0	0	0	0	0	1	0	0	0	0	1	0.00584795	0	0	0	0	0	0	0	0	0	0	0
Firmicutes	930	0.739269	15	3	11	2	13	9	0	53	0.716216	6	11	5	7	14	3	46	0.779661	8	0	12	5	5	6	9	12	57	0.934426	12	9	38	12	22	1	14	108	0.631579	16	14	9	21	18	14	92	0.851852	11	7	24
Proteobacteria	41	0.0325914	0	6	0	1	0	0	2	9	0.121622	0	0	2	0	0	0	2	0.0338983	0	0	0	0	0	0	0	1	1	0.0163934	2	0	3	0	0	0	0	5	0.0292398	0	0	0	0	2	0	2	0.0185185	0	0	0
[truncated: 34 more columns]

## Sheet: Table S5
Table S5 The numbers of bacterial isolates in genus level.
	Total isolates		PM2.5 samples in non-haze days								PM2.5 samples in light-haze days							PM2.5 samples in heavy-haze days									PM10 samples in non-haze days								PM10 samples in light-haze days							PM10 samples in heavy-haze days
Genus	Total isolates in all samples	Percents of total isolates in all samples	Y-1	B1-1	B5-1	B7-1	B8-1	B12-1	B25-1	Total isolates of PM2.5 samples in non-haze days	B2-1	B3-1	B4-1	B15-1	B18-1	B24-1	Total isolates of PM2.5 samples in light-haze days	B9-1	B10-1	B16-1	B17-1	B19-1	B23-1	C3-1	C4-1	Total isolates of PM2.5 samples in heavy-haze days	Y-2	B1-2	B5-2	B7-2	B8-2	B12-2	B25-2	Total isolates of PM10 samples in non-haze days	B2-2	B3-2	B4-2	B15-2	B18-2	B24-2	Total isolates of PM10 samples in light-haze days	B9-2	B10-2	B16-2	B17-2	B19-2	B23-2	C3-2	C4-2
Corynebacterium	1	0.000794913	0	0	0	0	0	0	0	0	0	0	0	0	0	0	0	0	0	0	0	0	0	0	0	0	0	0	0	0	0	0	0	0	0	0	0	0	0	0	0	0	0	0	0	0	0	0	0
Dietzia	3	0.00238474	0	0	0	0	0	0	0	0	0	0	0	0	0	0	0	0	0	0	0	0	0	0	0	0	0	0	0	0	0	0	0	0	0	0	0	0	0	0	0	0	0	0	0	0	0	0	0
Rhodococcus	1	0.000794913	0	0	0	0	0	0	0	0	0	0	0	0	0	0	0	0	0	0	0	0	0	0	0	0	0	0	0	0	0	0	0	0	0	0	0	0	0	0	0	0	0	0	0	0	0	0	0
Georgenia	1	0.000794913	0	0	0	0	0	0	0	0	0	0	0	0	0	0	0	0	0	0	0	0	0	0	0	0	0	0	0	0	0	0	0	0	0	0	0	0	0	0	0	0	0	0	0	0	0	0	0
Brevibacterium	3	0.00238474	0	0	0	0	0	0	0	0	0	0	0	0	0	0	0	0	0	0	0	0	0	0	0	0	0	0	0	0	0	0	0	0	0	0	0	0	3	0	3	0	0	0	0	0	0	0	0
Cellulomonas	2	0.00158983	0	0	0	0	0	0	0	0	0	0	0	0	0	0	0	0	0	0	0	0	0	0	0	0	1	0	0	0	0	0	0	1	0	0	0	0	0	0	0	0	0	0	0	0	0	0	0
Brachybacterium	2	0.00158983	0	0	0	0	0	0	0	0	0	0	0	0	0	0	0	0	0	0	0	0	0	0	0	0	0	0	0	0	0	0	0	0	0	0	0	0	0	0	0	0	0	0	0	0	0	0	0
Kytococcus	2	0.00158983	0	0	0	0	0	0	0	0	0	0	0	0	0	0	0	0	0	0	0	0	0	0	0	0	0	0	0	0	0	0	0	0	0	0	0	0	0	0	0	0	0	0	0	0	0	0	0
Mobilicoccus	3	0.00238474	0	0	0	0	0	0	0	0	0	0	0	0	0	0	0	0	0	0	0	0	0	0	0	0	0	0	0	0	0	0	0	0	0	0	0	0	0	0	0	0	0	0	0	0	0	0	0
Arsenicicoccus	2	0.00158983	0	0	0	0	0	0	0	0	0	0	0	0	0	0	0	0	0	0	0	0	0	0	0	0	0	0	1	0	0	0	1	2	0	0	0	0	0	0	0	0	0	0	0	0	0	0	0
Janibacter	3	0.00238474	0	0	0	0	0	0	0	0	0	0	0	0	0	0	0	0	0	0	0	0	0	0	0	0	0	0	0	0	0	0	0	0	0	0	0	0	0	0	0	0	0	0	0	0	0	0	0
Ornithinimicrobium	5	0.00397456	0	0	0	0	0	0	0	0	0	0	0	0	0	0	0	0	0	0	0	0	0	0	0	0	0	0	1	0	0	0	2	3	0	0	0	0	0	0	0	0	0	0	0	0	0	0	0
Agrococcus	3	0.00238474	0	0	0	0	0	0	0	0	0	0	1	0	0	0	1	0	0	0	0	0	0	0	0	0	0	0	0	0	0	0	1	1	0	0	0	0	0	0	0	0	0	0	0	0	0	0	0
Clavibacter	1	0.000794913	0	0	0	0	0	0	0	0	0	0	0	0	0	0	0	0	0	0	0	0	0	0	0	0	0	0	0	0	0	0	1	1	0	0	0	0	0	0	0	0	0	0	0	0	0	0	0
Curtobacterium	34	0.027027	0	0	0	0	0	0	0	0	0	0	0	0	0	0	0	0	0	0	0	0	0	0	0	0	0	0	0	1	5	0	0	6	0	0	0	0	0	0	0	0	0	0	0	0	0	0	0
Microbacterium	35	0.0278219	0	0	0	0	0	0	0	0	0	0	0	0	0	0	0	0	0	0	0	0	0	0	0	0	0	0	4	2	0	0	1	7	0	0	0	0	1	0	1	0	0	0	0	0	0	0	0
Mycetocola	3	0.00238474	0	0	1	0	0	0	0	1	0	0	0	0	0	0	0	0	0	0	0	0	0	0	0	0	0	0	1	0	0	0	0	1	0	0	0	0	0	0	0	0	0	0	0	0	0	0	0
Arthrobacter	16	0.0127186	0	2	0	0	0	0	0	2	0	1	0	0	0	0	1	0	0	0	0	1	0	0	0	1	0	0	0	0	0	0	1	1	0	0	0	0	0	0	0	0	0	0	0	0	0	0	0
Citricoccus	3	0.00238474	0	0	0	0	0	0	0	0	0	0	0	0	0	0	0	0	0	0	0	0	0	0	0	0	0	0	0	0	0	0	0	0	0	0	0	0	0	0	0	0	0	0	0	0	0	0	0
Kocuria	34	0.027027	0	0	0	0	1	0	0	1	1	0	1	1	0	0	3	0	0	0	0	0	0	0	0	0	0	2	4	3	1	2	1	13	0	0	0	0	2	0	2	0	0	0	0	0	0	0	0
Micrococcus	23	0.018283	2	0	0	0	0	0	0	2	0	0	0	0	0	0	0	0	0	0	0	0	0	0	0	0	0	0	3	0	0	0	0	3	0	0	0	0	0	0	0	1	0	0	4	0	3	0	0
Rothia	3	0.00238474	0	0	0	0	0	0	0	0	0	0	0	0	0	0	0	0	0	0	0	0	0	0	0	0	0	0	0	0	0	0	0	0	0	0	0	0	0	0	0	0	0	0	0	0	0	0	0
Micromonospora	1	0.000794913	0	0	0	0	0	0	0	0	0	0	0	0	0	0	0	0	0	0	0	0	0	0	0	0	0	0	0	0	0	0	0	0	0	0	0	0	0	1	1	0	0	0	0	0	0	0	0
Luteococcus	1	0.000794913	0	0	0	0	0	0	0	0	0	0	0	0	0	0	0	0	0	0	0	0	0	0	0	0	0	0	0	0	0	0	0	0	0	0	0	0	0	0	0	0	0	0	0	0	0	0	0
Saccharomonospora	2	0.00158983	0	0	0	0	0	0	0	0	0	0	0	0	1	0	1	0	0	0	0	0	0	0	0	0	0	0	0	0	0	0	0	0	0	0	0	0	0	0	0	0	0	0	0	0	0	0	0
Saccharopolyspora	3	0.00238474	0	0	0	0	0	0	0	0	0	0	0	0	1	0	1	0	0	0	0	0	0	0	0	0	0	0	0	0	0	0	0	0	0	0	0	0	0	0	0	0	0	0	0	0	0	0	0
Saccharothrix	1	0.000794913	0	0	0	0	0	0	0	0	0	0	0	0	0	0	0	0	0	0	0	0	0	0	0	0	0	0	0	0	0	0	1	1	0	0	0	0	0	0	0	0	0	0	0	0	0	0	0
Streptomyces	76	0.0604134	0	0	0	1	3	2	0	6	0	0	0	0	2	1	3	0	0	0	0	0	0	0	1	1	0	0	0	4	3	5	2	14	0	0	0	0	3	0	3	0	0	0	0	0	0	4	4
Nocardiopsis	12	0.00953895	0	0	0	0	0	0	0	0	0	0	0	0	0	0	0	0	0	0	0	0	0	0	0	0	2	0	0	0	0	0	1	3	0	0	0	0	3	0	3	0	0	0	0	0	0	0	1
Nonomuraea	2	0.00158983	0	0	0	0	0	0	0	0	0	0	0	0	0	0	0	0	0	0	0	0	0	0	1	1	0	0	0	0	0	0	0	0	0	0	0	0	1	0	1	0	0	0	0	0	0	0	0
Actinomadura	2	0.00158983	0	0	0	0	0	0	0	0	0	0	0	0	1	0	1	0	0	0	0	0	0	0	0	0	0	0	0	0	0	0	0	0	0	0	0	0	0	0	0	0	0	0	0	0	0	0	0
Deinococcus	4	0.00317965	0	0	0	0	0	0	0	0	0	0	0	0	0	0	0	0	0	0	0	0	0	0	0	0	0	0	1	0	0	0	0	1	0	0	0	0	0	0	0	0	0	0	0	0	0	0	0
Bacillus	750	0.596184	11	3	9	1	10	8	0	42	5	9	5	7	7	3	36	6	0	12	2	1	5	9	9	44	11	8	38	5	16	1	13	92	9	13	7	19	16	11	75	10	6	20	7	18	21	21	19
Domibacillus	1	0.000794913	0	0	0	0	0	0	0	0	0	0	0	0	0	0	0	0	0	0	0	0	0	0	0	0	0	0	0	0	0	0	0	0	0	0	0	0	0	0	0	0	0	0	0	0	0	0	0
Gracilibacillus	4	0.00317965	0	0	0	0	0	0	0	0	0	0	0	0	0	0	0	0	0	0	0	0	0	0	0	0	0	0	0	0	0	0	0	0	0	0	0	0	0	0	0	0	0	2	0	0	0	0	0
Oceanobacillus	11	0.00874404	0	0	0	0	0	1	0	1	0	0	0	0	0	0	0	1	0	0	0	0	0	0	0	1	0	0	0	0	0	0	0	0	4	0	0	0	0	0	4	0	0	0	0	0	0	4	0
Ornithinibacillus	4	0.00317965	0	0	0	0	0	0	0	0	0	0	0	0	0	0	0	0	0	0	0	2	0	0	0	2	0	0	0	0	0	0	0	0	0	0	0	0	0	1	1	0	0	0	0	0	0	0	0
Paucisalibacillus	1	0.000794913	0	0	0	0	0	0	0	0	0	0	0	0	0	0	0	0	0	0	0	0	0	0	0	0	0	0	0	0	0	0	0	0	0	0	0	0	0	0	0	0	0	0	0	0	0	0	0
Pseudogracilibacillus	1	0.000794913	0	0	0	0	0	0	0	0	0	0	0	0	0	0	0	0	0	0	0	0	0	0	0	0	0	0	0	0	0	0	0	0	0	0	0	0	0	1	1	0	0	0	0	0	0	0	0
Sediminibacillus	2	0.00158983	0	0	0	0	0	0	0	0	0	0	0	0	0	0	0	0	0	0	0	0	0	0	0	0	0	0	0	2	0	0	0	2	0	0	0	0	0	0	0	0	0	0	0	0	0	0	0
Terribacillus	11	0.00874404	0	0	0	1	0	0	0	1	0	0	0	0	0	0	0	0	0	0	0	0	0	0	0	0	0	0	0	2	0	0	0	2	1	0	0	1	0	0	2	0	0	0	0	0	0	1	0
Thalassobacillus	1	0.000794913	0	0	0	0	0	0	0	0	0	0	0	0	0	0	0	0	0	0	0	0	0	0	0	0	0	0	0	0	0	0	0	0	0	0	0	0	0	0	0	0	0	0	0	0	0	0	0
Virgibacillus	2	0.00158983	0	0	0	0	0	0	0	0	0	0	0	0	0	0	0	0	0	0	0	0	0	0	0	0	0	0	0	0	0	0	0	0	0	0	0	0	0	0	0	0	0	0	0	0	0	0	0
Exiguobacterium	2	0.00158983	0	0	0	0	0	0	0	0	0	0	0	0	0	0	0	0	0	0	0	0	0	0	0	0	0	1	0	0	0	0	0	1	0	0	0	0	0	0	0	0	0	0	0	0	0	0	0
Brevibacillus	4	0.00317965	0	0	1	0	0	0	0	1	0	0	0	0	0	0	0	0	0	0	0	0	0	0	0	0	0	0	0	0	0	0	0	0	0	0	0	0	0	0	0	0	0	0	0	0	0	0	0
Paenibacillus	57	0.04531	2	0	1	0	0	0	0	3	0	2	0	0	2	0	4	0	0	0	0	1	0	0	1	2	1	0	0	2	4	0	1	8	0	0	2	1	0	1	4	0	1	1	0	2	1	3	1
Bhargavaea	5	0.00397456	0	0	0	0	0	0	0	0	0	0	0	0	0	0	0	0	0	0	0	0	0	0	0	0	0	0	0	0	1	0	0	1	0	0	0	0	1	0	1	1	0	0	0	0	0	0	0
Caryophanon	3	0.00238474	0	0	0	0	0	0	0	0	0	0	0	0	1	0	1	0	0	0	0	0	0	0	0	0	0	0	0	0	0	0	0	0	1	0	0	0	0	0	1	0	0	0	0	0	0	0	0
Chungangia	2	0.00158983	0	0	0	0	1	0	0	1	0	0	0	0	0	0	0	0	0	0	0	0	0	0	0	0	0	0	0	0	1	0	0	1	0	0	0	0	0	0	0	0	0	0	0	0	0	0	0
Lysinibacillus	12	0.00953895	0	0	0	0	0	0	0	0	1	0	0	0	0	0	1	0	0	0	0	0	0	0	2	2	0	0	0	0	0	0	0	0	1	0	0	0	0	0	1	0	0	1	0	0	0	0	0
Psychrobacillus	1	0.000794913	0	0	0	0	0	0	0	0	0	0	0	0	0	0	0	0	0	0	0	0	0	0	0	0	0	0	0	0	0	0	0	0	0	0	0	0	0	0	0	0	0	0	0	0	0	0	0
Sporosarcina	24	0.0190779	0	0	0	0	0	0	0	0	0	0	0	0	0	0	0	0	0	0	1	0	0	0	0	1	0	0	0	0	0	0	0	0	0	0	0	0	0	0	0	0	0	0	0	4	3	0	0
Ureibacillus	1	0.000794913	0	0	0	0	0	0	0	0	0	0	0	0	0	0	0	0	0	0	0	0	0	0	0	0	0	0	0	0	0	0	0	0	0	0	0	0	0	0	0	0	0	0	0	0	0	0	0
Fictibacillus	9	0.00715421	0	0	0	0	0	0	0	0	0	0	0	0	0	0	0	0	0	0	0	1	0	0	0	1	0	0	0	0	0	0	0	0	0	1	0	0	1	0	2	0	0	0	0	0	0	0	0
Tuberibacillus	1	0.000794913	0	0	0	0	0	0	0	0	0	0	0	0	0	0	0	0	0	0	0	0	0	0	0	0	0	0	0	0	0	0	0	0	0	0	0	0	0	0	0	0	0	0	0	0	0	0	0
Staphylococcus	20	0.0158983	2	0	0	0	1	0	0	3	0	0	0	0	4	0	4	1	0	0	2	0	1	0	0	4	0	0	0	1	0	0	0	1	0	0	0	0	0	0	0	0	0	0	0	0	0	0	0
Melghirimyces	1	0.000794913	0	0	0	0	1	0	0	1	0	0	0	0	0	0	0	0	0	0	0	0	0	0	0	0	0	0	0	0	0	0	0	0	0	0	0	0	0	0	0	0	0	0	0	0	0	0	0
Brevundimonas	1	0.000794913	0	0	0	0	0	0	0	0	0	0	0	0	0	0	0	0	0	0	0	0	0	0	0	0	0	0	0	0	0	0	0	0	0	0	0	0	0	0	0	0	0	0	0	0	0	0	0
Aureimonas	3	0.00238474	0	0	0	0	0	0	0	0	0	0	0	0	0	0	0	0	0	0	0	0	0	0	0	0	0	0	0	0	0	0	0	0	0	0	0	0	0	0	0	0	0	0	0	0	0	0	0
Methylobacterium	2	0.00158983	0	0	0	0	0	0	1	1	0	0	1	0	0	0	1	0	0	0	0	0	0	0	0	0	0	0	0	0	0	0	0	0	0	0	0	0	0	0	0	0	0	0	0	0	0	0	0
Microvirga	1	0.000794913	0	0	0	0	0	0	0	0	0	0	0	0	0	0	0	0	0	0	0	0	0	0	0	0	0	0	0	0	0	0	0	0	0	0	0	0	0	0	0	0	0	0	0	0	0	0	0
Paracoccus	1	0.000794913	0	0	0	0	0	0	0	0	0	0	0	0	0	0	0	0	0	0	0	0	0	0	0	0	0	0	0	0	0	0	0	0	0	0	0	0	0	0	0	0	0	0	0	0	0	0	0
Roseomonas	1	0.000794913	0	0	0	0	0	0	0	0	0	0	0	0	0	0	0	0	0	0	0	0	0	0	0	0	0	0	0	0	0	0	0	0	0	0	0	0	0	0	0	0	0	0	0	0	0	0	0
Sphingomonas	3	0.00238474	0	0	0	0	0	0	0	0	0	0	0	0	0	0	0	0	0	0	0	0	0	0	0	0	1	0	0	0	0	0	0	1	0	0	0	0	0	0	0	0	0	0	0	0	0	0	0
Alcaligenes	1	0.000794913	0	0	0	0	0	0	0	0	0	0	0	0	0	0	0	0	0	0	0	0	0	0	0	0	0	0	0	0	0	0	0	0	0	0	0	0	1	0	1	0	0	0	0	0	0	0	0
Massilia	1	0.000794913	0	0	0	0	0	0	0	0	0	0	0	0	0	0	0	0	0	0	0	0	0	0	0	0	0	0	1	0	0	0	0	1	0	0	0	0	0	0	0	0	0	0	0	0	0	0	0
Neisseria	1	0.000794913	0	0	0	1	0	0	0	1	0	0	0	0	0	0	0	0	0	0	0	0	0	0	0	0	0	0	0	0	0	0	0	0	0	0	0	0	0	0	0	0	0	0	0	0	0	0	0
Klebsiella	6	0.00476948	0	6	0	0	0	0	0	6	0	0	0	0	0	0	0	0	0	0	0	0	0	0	0	0	0	0	0	0	0	0	0	0	0	0	0	0	0	0	0	0	0	0	0	0	0	0	0
Pantoea	3	0.00238474	0	0	0	0	0	0	0	0	0	0	0	0	0	0	0	0	0	0	0	0	0	0	0	0	0	0	0	0	0	0	0	0	0	0	0	0	0	0	0	0	0	0	0	0	0	0	0
Providencia	7	0.00556439	0	0	0	0	0	0	0	0	0	0	0	0	0	0	0	0	0	0	0	0	0	0	0	0	0	0	0	0	0	0	0	0	0	0	0	0	0	0	0	0	0	0	0	0	0	0	0
Serratia	1	0.000794913	0	0	0	0	0	0	1	1	0	0	0	0	0	0	0	0	0	0	0	0	0	0	0	0	0	0	0	0	0	0	0	0	0	0	0	0	0	0	0	0	0	0	0	0	0	0	0
Ignatzschineria	2	0.00158983	0	0	0	0	0	0	0	0	0	0	0	0	0	0	0	0	0	0	0	0	0	0	0	0	0	0	0	0	0	0	0	0	0	0	0	0	1	0	1	0	0	0	0	0	0	0	0
Acinetobacter	1	0.000794913	0	0	0	0	0	0	0	0	0	0	0	0	0	0	0	0	0	0	0	0	0	0	0	0	0	0	0	0	0	0	0	0	0	0	0	0	0	0	0	0	0	0	0	0	0	0	0
Psychrobacter	1	0.000794913	0	0	0	0	0	0	0	0	0	0	1	0	0	0	1	0	0	0	0	0	0	0	0	0	0	0	0	0	0	0	0	0	0	0	0	0	0	0	0	0	0	0	0	0	0	0	0
Pseudomonas	2	0.00158983	0	0	0	0	0	0	0	0	0	0	0	0	0	0	0	0	0	0	0	0	0	0	1	1	1	0	0	0	0	0	0	1	0	0	0	0	0	0	0	0	0	0	0	0	0	0	0
Lysobacter	2	0.00158983	0	0	0	0	0	0	0	0	0	0	0	0	0	0	0	0	0	0	0	0	0	0	0	0	0	0	2	0	0	0	0	2	0	0	0	0	0	0	0	0	0	0	0	0	0	0	0
Stenotrophomonas	1	0.000794913	0	0	0	0	0	0	0	0	0	0	0	0	0	0	0	0	0	0	0	0	0	0	0	0	0	0	0	0	0	0	0	0	0	0	0	0	0	0	0	0	0	0	0	0	0	0	0
[truncated: 25 more columns]

## Sheet: Table S6
Table S6 The numbers of fungal isolates in phylum level.
	Total isolates		PM2.5 samples in non-haze days								PM2.5 samples in light-haze days							PM2.5 samples in heavy-haze days									PM10 samples in non-haze days								PM10 samples in light-haze days							PM10 samples in heavy-haze days
Phylum	Total isolates in all samples	Percents of total isolates in all samples	Y-1	B1-1	B5-1	B7-1	B8-1	B12-1	B25-1	Total isolates of PM2.5 samples in non-haze days	B2-1	B3-1	B4-1	B15-1	B24-1	B18-1	Total isolates of PM2.5 samples in light-haze days	B9-1	B10-1	B16-1	B17-1	B19-1	B23-1	C3-1	C4-1	Total isolates of PM2.5 samples in heavy-haze days	Y-2	B1-2	B5-2	B7-2	B8-2	B12-2	B25-2	Total isolates of PM10 samples in non-haze days	B2-2	B3-2	B4-2	B15-2	B18-2	B24-2	Total isolates of PM10 samples in light-haze days	B9-2	B10-2	B16-2	B17-2	B19-2	B23-2	C3-2	C4-2
Ascomycota	466	0.981053	8	5	8	7	1	2	0	31	2	1	3	1	0	2	9	0	0	1	0	0	0	0	0	1	16	16	27	28	18	5	2	112	10	8	14	10	6	1	49	3	2	6	0	3	4	3	6
Basidiomycota	6	0.0126316	0	0	0	0	0	0	0	0	0	0	0	0	0	0	0	0	0	0	0	0	0	0	0	0	1	0	0	0	0	0	0	1	0	1	0	0	0	0	1	0	0	0	0	0	0	0	0
Mucoromycota	3	0.00631579	0	0	0	0	0	0	0	0	0	0	0	0	0	0	0	0	0	0	0	0	0	0	0	0	0	0	0	0	0	0	0	0	0	0	0	0	1	0	1	0	0	0	0	0	0	0	0
[truncated: 25 more columns]

## Sheet: Table S7
Table S7 The numbers of fungal isolates in genus level.
	Total isolates		PM2.5 samples in non-haze days								PM2.5 samples in light-haze days							PM2.5 samples in heavy-haze days									PM10 samples in non-haze days								PM10 samples in light-haze days							PM10 samples in heavy-haze days
Genus	Total isolates in all samples	Percents of total isolates in all samples	Y-1	B1-1	B5-1	B7-1	B8-1	B12-1	B25-1	Total isolates of PM2.5 samples in non-haze days	B2-1	B3-1	B4-1	B15-1	B24-1	B18-1	Total isolates of PM2.5 samples in light-haze days	B9-1	B10-1	B16-1	B17-1	B19-1	B23-1	C3-1	C4-1	Total isolates of PM2.5 samples in heavy-haze days	Y-2	B1-2	B5-2	B7-2	B8-2	B12-2	B25-2	Total isolates of PM10 samples in non-haze days	B2-2	B3-2	B4-2	B15-2	B18-2	B24-2	Total isolates of PM10 samples in light-haze days	B9-2	B10-2	B16-2	B17-2	B19-2	B23-2	C3-2	C4-2
Cladosporium	6	0.0126316	0	0	1	0	0	0	0	1	0	0	1	0	0	0	1	0	0	0	0	0	0	0	0	0	1	0	0	0	0	0	0	1	0	0	0	0	0	0	0	0	0	1	0	0	0	0	0
Pithomyces	1	0.00210526	0	0	0	0	0	0	0	0	0	0	0	0	0	0	0	0	0	0	0	0	0	0	0	0	0	0	0	0	0	0	0	0	0	0	0	0	0	0	0	0	0	0	0	0	0	0	0
Didymella	4	0.00842105	0	2	0	0	0	0	0	2	0	0	0	0	0	0	0	0	0	0	0	0	0	0	0	0	0	0	0	0	0	0	0	0	0	0	0	0	0	0	0	0	0	0	0	0	0	0	0
Epicoccum	2	0.00421053	0	0	0	0	0	0	0	0	0	0	0	0	0	0	0	0	0	0	0	0	0	0	0	0	0	0	0	0	0	0	0	0	0	0	0	0	0	0	0	0	0	0	0	0	0	0	0
Leptosphaerulina	1	0.00210526	0	0	0	0	0	0	0	0	0	0	0	0	0	0	0	0	0	0	0	0	0	0	0	0	0	0	0	0	0	0	0	0	0	0	0	0	0	0	0	0	0	0	0	0	0	0	0
Phoma	1	0.00210526	0	0	0	0	0	0	0	0	0	0	0	0	0	0	0	0	0	0	0	0	0	0	0	0	0	0	0	0	0	0	0	0	0	0	0	0	0	0	0	0	0	0	0	0	0	0	0
Pseudopithomyces	1	0.00210526	0	0	0	0	0	0	0	0	0	0	0	0	0	0	0	0	0	0	0	0	0	0	0	0	0	0	0	0	0	0	0	0	0	0	0	0	0	0	0	0	0	0	0	0	0	0	0
Periconia	2	0.00421053	0	0	0	0	0	0	0	0	0	0	1	0	0	0	1	0	0	0	0	0	0	0	0	0	0	0	0	0	0	0	0	0	0	0	0	0	0	0	0	0	0	0	0	0	0	0	0
Alternaria	59	0.124211	1	1	0	0	0	0	0	2	0	1	0	0	0	0	1	0	0	0	0	0	0	0	0	0	2	0	1	3	0	0	0	6	0	1	6	0	0	0	7	0	0	1	0	0	0	0	0
Curvularia	2	0.00421053	0	0	0	0	0	0	0	0	0	0	0	0	0	0	0	0	0	0	0	0	0	0	0	0	0	0	0	0	0	0	0	0	0	0	0	0	0	0	0	0	0	0	0	0	0	0	0
Torula	2	0.00421053	0	0	0	0	0	0	0	0	0	0	0	0	0	0	0	0	0	0	0	0	0	0	0	0	0	0	0	0	0	0	0	0	0	0	0	0	0	0	0	0	0	0	0	0	0	0	0
Aspergillus	126	0.265263	2	0	0	1	0	0	0	3	1	0	1	0	0	1	3	0	0	0	0	0	0	0	0	0	6	5	5	5	5	1	2	29	5	1	4	4	2	1	17	0	0	0	0	2	2	2	0
Penicillium	105	0.221053	5	2	2	2	1	1	0	13	0	0	0	0	0	0	0	0	0	0	0	0	0	0	0	0	4	7	0	3	4	3	0	21	4	5	2	2	1	0	14	0	0	0	0	0	0	1	1
Byssochlamys	6	0.0126316	0	0	0	0	0	0	0	0	0	0	0	0	0	0	0	0	0	0	0	0	0	0	0	0	3	0	0	0	0	0	0	3	0	0	0	0	0	0	0	0	0	0	0	0	0	0	0
Talaromyces	95	0.2	0	0	5	3	0	0	0	8	0	0	0	1	0	0	1	0	0	1	0	0	0	0	0	1	0	2	19	17	8	1	0	47	0	0	0	2	2	0	4	0	1	0	0	0	0	0	1
Chrysosporium	1	0.00210526	0	0	0	0	0	0	0	0	0	0	0	0	0	1	1	0	0	0	0	0	0	0	0	0	0	0	0	0	0	0	0	0	0	0	0	0	0	0	0	0	0	0	0	0	0	0	0
Beauveria	1	0.00210526	0	0	0	0	0	0	0	0	0	0	0	0	0	0	0	0	0	0	0	0	0	0	0	0	0	1	0	0	0	0	0	1	0	0	0	0	0	0	0	0	0	0	0	0	0	0	0
Acremonium	1	0.00210526	0	0	0	0	0	0	0	0	0	0	0	0	0	0	0	0	0	0	0	0	0	0	0	0	0	0	0	0	0	0	0	0	0	0	0	0	0	0	0	0	0	0	0	0	0	0	0
Fusarium	2	0.00421053	0	0	0	0	0	0	0	0	0	0	0	0	0	0	0	0	0	0	0	0	0	0	0	0	0	1	1	0	0	0	0	2	0	0	0	0	0	0	0	0	0	0	0	0	0	0	0
Gibberella	1	0.00210526	0	0	0	0	0	0	0	0	0	0	0	0	0	0	0	0	0	0	0	0	0	0	0	0	0	0	1	0	0	0	0	1	0	0	0	0	0	0	0	0	0	0	0	0	0	0	0
Stachybotrys	3	0.00631579	0	0	0	0	0	1	0	1	0	0	0	0	0	0	0	0	0	0	0	0	0	0	0	0	0	0	0	0	0	0	0	0	0	0	0	0	0	0	0	0	0	1	0	0	0	0	0
Microascus	2	0.00421053	0	0	0	0	0	0	0	0	0	0	0	0	0	0	0	0	0	0	0	0	0	0	0	0	0	0	0	0	0	0	0	0	0	0	0	0	0	0	0	0	0	0	0	0	0	0	1
Chaetomium	22	0.0463158	0	0	0	1	0	0	0	1	0	0	0	0	0	0	0	0	0	0	0	0	0	0	0	0	0	0	0	0	1	0	0	1	1	0	1	1	1	0	4	2	1	2	0	0	2	0	0
Dichotomopilus	8	0.0168421	0	0	0	0	0	0	0	0	0	0	0	0	0	0	0	0	0	0	0	0	0	0	0	0	0	0	0	0	0	0	0	0	0	0	0	1	0	0	1	1	0	1	0	1	0	0	0
Subramaniula	1	0.00210526	0	0	0	0	0	0	0	0	0	0	0	0	0	0	0	0	0	0	0	0	0	0	0	0	0	0	0	0	0	0	0	0	0	0	0	0	0	0	0	0	0	0	0	0	0	0	0
Arthrinium	8	0.0168421	0	0	0	0	0	0	0	0	1	0	0	0	0	0	1	0	0	0	0	0	0	0	0	0	0	0	0	0	0	0	0	0	0	0	1	0	0	0	1	0	0	0	0	0	0	0	3
Daldinia	1	0.00210526	0	0	0	0	0	0	0	0	0	0	0	0	0	0	0	0	0	0	0	0	0	0	0	0	0	0	0	0	0	0	0	0	0	0	0	0	0	0	0	0	0	0	0	0	0	0	0
Hypoxylon	2	0.00421053	0	0	0	0	0	0	0	0	0	0	0	0	0	0	0	0	0	0	0	0	0	0	0	0	0	0	0	0	0	0	0	0	0	1	0	0	0	0	1	0	0	0	0	0	0	0	0
Irpex	1	0.00210526	0	0	0	0	0	0	0	0	0	0	0	0	0	0	0	0	0	0	0	0	0	0	0	0	0	0	0	0	0	0	0	0	0	0	0	0	0	0	0	0	0	0	0	0	0	0	0
Rhodotorula	1	0.00210526	0	0	0	0	0	0	0	0	0	0	0	0	0	0	0	0	0	0	0	0	0	0	0	0	0	0	0	0	0	0	0	0	0	1	0	0	0	0	1	0	0	0	0	0	0	0	0
Filobasidium	2	0.00421053	0	0	0	0	0	0	0	0	0	0	0	0	0	0	0	0	0	0	0	0	0	0	0	0	0	0	0	0	0	0	0	0	0	0	0	0	0	0	0	0	0	0	0	0	0	0	0
Papiliotrema	1	0.00210526	0	0	0	0	0	0	0	0	0	0	0	0	0	0	0	0	0	0	0	0	0	0	0	0	0	0	0	0	0	0	0	0	0	0	0	0	0	0	0	0	0	0	0	0	0	0	0
Ustilago	1	0.00210526	0	0	0	0	0	0	0	0	0	0	0	0	0	0	0	0	0	0	0	0	0	0	0	0	1	0	0	0	0	0	0	1	0	0	0	0	0	0	0	0	0	0	0	0	0	0	0
Mucor	1	0.00210526	0	0	0	0	0	0	0	0	0	0	0	0	0	0	0	0	0	0	0	0	0	0	0	0	0	0	0	0	0	0	0	0	0	0	0	0	0	0	0	0	0	0	0	0	0	0	0
Rhizopus	2	0.00421053	0	0	0	0	0	0	0	0	0	0	0	0	0	0	0	0	0	0	0	0	0	0	0	0	0	0	0	0	0	0	0	0	0	0	0	0	1	0	1	0	0	0	0	0	0	0	0
[truncated: 25 more columns]

## Sheet: Table S8
Table S8 Permutation test of canonical correspondence analysis between bacterial composition (the numbers of isolates > 1) in genus level and environmental parameters
	CCA1	CCA2	r2	p
SO2	-0.02287	-0.99974	0.2482	0.001***
NO2	0.89942	-0.43708	0.1447	0.017*
CO	0.90152	0.43275	0.1322	0.024*
Temp	-0.60184	0.79862	0.1966	0.005**
RH	0.76544	-0.6435	0.0248	0.514
Significance: p ≤ 0.001, ***; p ≤ 0.01, **; p ≤ 0.05, *

## Sheet: Table S9
Table S9 Permutation test of canonical correspondence analysis between fungal composition in genus level and environmental parameters
	CCA1	CCA2	r2	p
SO2	0.65779	0.7532	0.3973	0.001***
NO2	0.98532	-0.1707	0.2679	0.004**
CO	0.97797	0.20873	0.5506	0.001***
Temp	-0.32344	0.94625	0.341	0.002**
RH	0.8674	0.49761	0.14	0.064	.
Significance: p ≤ 0.001, ***; p ≤ 0.01, **; p ≤ 0.05, *

## Sheet: Table S10
Table S10 Permutation test of canonical correspondence analysis between microbial composition with antimicrobial activities in genus level and environmental parameters
	CCA1	CCA2	r2	p
SO2	0.95407	0.29957	0.1101	0.104
NO2	0.99987	0.01633	0.0642	0.322
CO	0.30328	-0.9529	0.1359	0.08
Temp	-0.11779	0.99304	0.0052	0.874
RH	0.98502	-0.17246	0.2524	0.016*
Significance: p ≤ 0.001, ***; p ≤ 0.01, **; p ≤ 0.05, *
